# Supplementary material for: Subcellular glycan-mannose receptor binding kinetics correlate with myeloid cell function
Source: Nat Commun. 2025 Dec 26;17:886. doi: 10.1038/s41467-025-67602-x (PMC12830989; doi:10.1038/s41467-025-67602-x)
Supplement: Supplementary file 7 — Source Data [file 41467_2025_67602_MOESM7_ESM.xlsx]

## Sheet: Fig 2cd
Square_Nr	Row_Nr	Col_Nr	Density	Tau	R_Squared
8	1	9	1.66	29	0.98
12	1	13	1.43	51	0.95
19	1	20	1.31	21	0.97
22	2	3	1.19	55	0.95
34	2	15	1.19	19	0.99
49	3	10	1.6	40	0.96
68	4	9	1.19	17	0.95
69	4	10	1.96	30	0.93
72	4	13	1.31	68	0.9
76	4	17	7.78	156	0.92
77	4	18	5.64	139	0.95
86	5	7	1.19	72	0.98
91	5	12	1.72	32	0.97
95	5	16	7.48	108	0.91
98	5	19	3.68	50	0.91
103	6	4	6.18	246	0.9
104	6	5	6.83	114	0.9
105	6	6	3.15	71	0.93
106	6	7	1.6	82	0.91
108	6	9	1.54	26	0.93
112	6	13	1.25	19	0.98
114	6	15	1.48	38	0.98
115	6	16	12.12	153	0.92
117	6	18	12.71	167	0.92
118	6	19	4.1	68	0.97
120	7	1	9.15	289	0.95
121	7	2	7.78	154	0.97
123	7	4	7.42	137	0.95
124	7	5	4.75	165	0.94
125	7	6	3.5	55	0.91
128	7	9	5.29	158	0.96
129	7	10	5.52	92	0.95
130	7	11	4.45	93	0.93
136	7	17	14.67	169	0.93
138	7	19	3.33	49	0.95
142	8	3	1.31	92	0.99
146	8	7	1.78	30	0.9
147	8	8	1.48	89	0.97
149	8	10	1.9	44	0.95
152	8	13	2.85	45	0.9
177	9	18	15.62	159	0.91
178	9	19	6.36	92	0.94
189	10	10	1.31	33	0.98
191	10	12	1.31	93	0.99
193	10	14	1.9	26	0.96
194	10	15	6	119	0.97
198	10	19	9.8	118	0.95
204	11	5	1.37	52	0.99
208	11	9	2.08	25	0.93
210	11	11	1.48	49	0.97
213	11	14	1.31	20	0.97
214	11	15	5.58	111	0.91
215	11	16	3.68	158	0.97
218	11	19	3.39	10	0.92
219	11	20	1.31	48	0.9
225	12	6	1.25	39	1
229	12	10	1.31	20	0.95
232	12	13	1.54	34	0.95
234	12	15	2.44	32	0.94
238	12	19	1.72	24	0.95
246	13	7	1.96	59	0.98
247	13	8	1.48	113	0.94
250	13	11	2.2	61	0.95
252	13	13	1.19	147	0.91
253	13	14	2.08	32	0.95
254	13	15	1.54	29	0.93
256	13	17	13.84	135	0.93
257	13	18	11.76	135	0.94
276	14	17	10.39	309	0.94
292	15	13	1.25	50	0.94
294	15	15	2.26	75	0.96
297	15	18	4.22	92	0.92
309	16	10	2.38	28	0.93
315	16	16	1.31	78	0.95
316	16	17	3.33	96	0.91
332	17	13	1.37	67	0.92
337	17	18	1.31	43	0.99
371	19	12	2.26	65	0.91
373	19	14	1.37	93	0.99
389	20	10	1.84	55	0.97
393	20	14	1.25	50	0.94
394	20	15	1.25	55	0.96

## Sheet: Fig 2gh
Square_Nr	Row_Nr	Col_Nr	Density	Tau	R_Squared
20	2	1	5.64	271	0.91
103	6	4	3.86	73	0.9
122	7	3	1.9	59	0.94
170	9	11	6.71	222	0.91
171	9	12	6.41	140	0.92
173	9	14	7.96	202	0.9
186	10	7	1.48	151	0.91
189	10	10	12.77	129	0.95
192	10	13	12	207	0.91
193	10	14	11.88	177	0.91
209	11	10	7.13	82	0.94
210	11	11	9.8	146	0.92
211	11	12	6.47	61	0.92
213	11	14	9.92	107	0.92
214	11	15	2.2	84	0.95
227	12	8	6.83	69	0.92
229	12	10	9.09	116	0.91
230	12	11	12.71	183	0.92
231	12	12	9.74	143	0.94
232	12	13	12.89	204	0.93
233	12	14	14.49	257	0.91
234	12	15	6.65	177	0.95
248	13	9	5.76	153	0.9
250	13	11	12.47	198	0.96
251	13	12	12.53	157	0.96
254	13	15	10.45	123	0.91
270	14	11	3.68	56	0.93
273	14	14	5.58	176	0.95
312	16	13	3.56	107	0.92
330	17	11	2.08	79	0.94
334	17	15	2.38	43	0.94
350	18	11	1.43	33	0.92
351	18	12	3.21	61	0.9

## Sheet: Fig 2i
Experiment_Date	Cell_Type	Probe_Type	Probe	Adjuvant	Density_Ratio	R_Squared	Tau
221122	BMDC	Simple	6 Mono	None	17.1	0.9	120
221122	BMDC	Simple	6 Mono	None	10.5	0.85	91
221122	BMDC	Simple	6 Mono	None	11.8	0.91	89
221122	BMDC	Simple	6 Mono	None	24.8	0.84	22
221122	BMDC	Simple	6 Mono	None	6.5	1	46
221122	BMDC	Simple	6 Mono	None	7.8	0.81	127
221122	BMDC	Simple	6 Mono	None	12.7	0.86	174
221122	BMDC	Simple	6 Mono	None	14.9	0.81	73
221122	BMDC	Simple	6 Mono	None	28.5	0.84	148
221122	BMDC	Simple	6 Mono	None	14.9	0.82	91
221122	BMDC	Simple	6 Mono	None	6.2	0.91	24
221122	BMDC	Simple	6 Mono	None	24.5	0.84	217
221122	BMDC	Simple	6 Mono	None	7.8	0.92	44
221122	BMDC	Simple	6 Mono	None	11.5	0.92	61
221122	BMDC	Simple	6 Mono	None	6.8	0.87	130
221122	BMDC	Simple	6 Mono	None	27.6	0.96	179
221122	BMDC	Simple	6 Mono	None	25.4	0.9	89
221122	BMDC	Simple	6 Mono	None	7.4	0.83	88
221122	BMDC	Simple	6 Mono	None	28.5	0.9	103
221122	BMDC	Simple	6 Mono	None	31.6	0.95	170
221122	BMDC	Simple	6 Mono	None	9.6	0.96	17
221122	BMDC	Simple	6 Mono	None	11.8	0.84	18
221122	BMDC	Simple	6 Mono	None	20.2	0.81	76
221122	BMDC	Simple	6 Mono	None	9.6	0.85	27
221122	BMDC	Simple	6 Mono	None	23.6	0.83	44
221122	BMDC	Simple	6 Mono	None	27.6	0.95	202
221122	BMDC	Simple	6 Mono	None	30.7	0.85	80
221122	BMDC	Simple	6 Mono	None	9	0.84	65
221122	BMDC	Simple	6 Mono	None	11.5	0.95	15
221122	BMDC	Simple	6 Mono	None	7.8	0.99	90
221122	BMDC	Simple	6 Mono	None	36.3	0.91	53
221122	BMDC	Simple	6 Mono	None	34.7	0.91	79
221122	BMDC	Simple	6 Mono	None	20.2	0.82	104
221122	BMDC	Simple	6 Mono	None	9.9	0.93	43
221122	BMDC	Simple	6 Mono	None	7.1	0.96	26
221122	BMDC	Simple	6 Mono	None	6.8	0.92	39
221122	BMDC	Simple	6 Mono	None	6.2	0.91	48
221122	BMDC	Simple	6 Mono	None	9	0.98	23
221122	BMDC	Simple	6 Mono	None	35.7	0.86	108
221122	BMDC	Simple	6 Mono	None	17.4	0.97	110
221122	BMDC	Simple	6 Mono	None	31.3	0.89	113
221122	BMDC	Simple	6 Mono	None	24.8	0.94	38
221122	BMDC	Simple	6 Mono	None	12.7	0.86	55
221122	BMDC	Simple	6 Mono	None	9	0.87	240
221122	BMDC	Simple	6 Mono	None	22.3	0.92	70
221122	BMDC	Simple	6 Mono	None	16.1	0.89	78
221122	BMDC	Simple	6 Mono	None	16.7	0.92	176
221122	BMDC	Simple	6 Mono	None	21.1	0.9	261
221122	BMDC	Simple	6 Mono	None	36.9	0.92	153
221122	BMDC	Simple	6 Mono	None	59.8	0.91	133
221122	BMDC	Simple	6 Mono	None	23.9	0.86	56
221122	BMDC	Simple	6 Mono	None	10.5	0.87	144
221122	BMDC	Simple	6 Mono	None	21.7	0.89	144
221122	BMDC	Simple	6 Mono	None	12.4	0.87	82
221122	BMDC	Simple	6 Mono	None	14	0.94	71
221122	BMDC	Simple	6 Mono	None	18.9	0.82	183
221122	BMDC	Simple	6 Mono	None	38.4	0.9	194
221122	BMDC	Simple	6 Mono	None	15.8	0.9	135
221122	BMDC	Simple	6 Mono	None	27	0.88	144
221122	BMDC	Simple	6 Mono	None	22.9	0.95	150
221122	BMDC	Simple	6 Mono	None	11.2	0.98	63
221122	BMDC	Simple	6 Mono	None	16.7	0.91	73
221122	BMDC	Simple	6 Mono	None	11.2	0.98	80
221122	BMDC	Simple	6 Mono	None	57.4	0.95	173
221122	BMDC	Simple	6 Mono	None	13.6	0.87	127
221122	BMDC	Simple	6 Mono	None	7.4	0.84	140
221122	BMDC	Simple	6 Mono	None	13.3	0.91	47
221122	BMDC	Simple	6 Mono	None	23.9	0.84	145
221122	BMDC	Simple	6 Mono	None	18.6	0.92	77
221122	BMDC	Simple	6 Mono	None	45	0.91	122
221122	BMDC	Simple	6 Mono	None	21.7	0.82	160
221122	BMDC	Simple	6 Mono	None	22.3	0.93	67
221122	BMDC	Simple	6 Mono	None	12.4	0.85	160
221122	BMDC	Simple	6 Mono	None	18.3	0.88	28
221122	BMDC	Simple	6 Mono	None	17.1	0.84	65
221122	BMDC	Simple	6 Mono	None	36	0.98	141
221122	BMDC	Simple	6 Mono	None	28.8	0.97	99
221122	BMDC	Simple	6 Mono	None	25.7	0.9	68
221122	BMDC	Simple	6 Mono	None	33.2	0.89	133
221122	BMDC	Simple	6 Mono	None	14.9	0.87	79
221122	BMDC	Simple	6 Mono	None	32.6	0.94	102
221122	BMDC	Simple	6 Mono	None	27.6	0.95	127
221122	BMDC	Simple	6 Mono	None	17.1	0.81	198
221122	BMDC	Simple	6 Mono	None	20.5	0.91	75
221122	BMDC	Simple	6 Mono	None	9.6	0.89	12
221122	BMDC	Simple	6 Mono	None	17.1	0.87	69
221122	BMDC	Simple	6 Mono	None	23.6	0.97	101
221122	BMDC	Simple	6 Mono	None	57.1	0.91	197
221122	BMDC	Simple	6 Mono	None	22.9	0.83	79
221122	BMDC	Simple	6 Mono	None	30.1	0.92	64
221122	BMDC	Simple	6 Mono	None	27.3	0.86	60
221122	BMDC	Simple	6 Mono	None	17.7	0.83	67
221122	BMDC	Simple	6 Mono	None	22.9	0.93	113
221122	BMDC	Simple	6 Mono	None	15.8	0.89	70
221122	BMDC	Simple	6 Mono	None	12.4	0.81	26
221122	BMDC	Simple	6 Mono	None	6.2	0.93	35
221122	BMDC	Simple	6 Mono	None	36.9	0.91	86
221122	BMDC	Simple	6 Mono	None	24.5	0.93	66
221122	BMDC	Simple	6 Mono	None	9.9	0.83	28
221122	BMDC	Simple	6 Mono	None	27.6	0.82	100
221122	BMDC	Simple	6 Mono	None	25.4	0.87	144
221122	BMDC	Simple	6 Mono	None	9	0.98	61
221122	BMDC	Simple	6 Mono	None	10.2	0.91	58
221122	BMDC	Simple	6 Mono	None	17.4	0.88	65
221122	BMDC	Simple	6 Mono	None	11.8	0.82	61
221122	BMDC	Simple	6 Mono	None	11.2	0.95	66
221122	BMDC	Simple	6 Mono	None	12.1	0.92	26
221122	BMDC	Simple	6 Mono	None	22.9	0.87	125
221122	BMDC	Simple	6 Mono	None	34.4	0.92	65
221122	BMDC	Simple	6 Mono	None	23.9	0.83	70
221122	BMDC	Simple	6 Mono	None	14.6	0.85	89
221122	BMDC	Simple	6 Mono	None	17.4	0.91	54
221122	BMDC	Simple	6 Mono	None	13	0.88	178
221122	BMDC	Simple	6 Mono	None	34.7	0.88	112
221122	BMDC	Simple	6 Mono	None	27.3	0.94	132
221122	BMDC	Simple	6 Mono	None	34.4	0.81	182
221122	BMDC	Simple	6 Mono	None	16.1	0.83	175
221122	BMDC	Simple	6 Mono	None	27.9	0.88	161
221122	BMDC	Simple	6 Mono	None	44.3	0.83	173
221122	BMDC	Simple	6 Mono	None	23.3	0.93	84
221122	BMDC	Simple	6 Mono	None	38.4	0.85	149
221122	BMDC	Simple	6 Mono	None	27	0.83	116
221122	BMDC	Simple	6 Mono	None	16.1	0.83	72
221122	BMDC	Simple	6 Mono	None	13.6	0.87	60
221122	BMDC	Simple	6 Mono	None	10.5	0.85	28
221122	BMDC	Simple	6 Mono	None	16.7	0.87	198
221122	BMDC	Simple	6 Mono	None	12.7	0.94	102
221122	BMDC	Simple	6 Mono	None	14.3	0.86	62
221122	BMDC	Simple	6 Mono	None	14.9	0.94	54
221122	BMDC	Simple	6 Mono	None	22.9	0.95	123
221122	BMDC	Simple	6 Mono	None	11.2	0.84	21
221122	BMDC	Simple	6 Mono	None	18.6	0.92	103
221122	BMDC	Simple	6 Mono	None	11.2	0.9	78
221122	BMDC	Simple	6 Mono	None	24.8	0.9	172
221122	BMDC	Simple	6 Mono	None	32.6	0.85	110
221122	BMDC	Simple	6 Mono	None	14.3	0.96	114
221122	BMDC	Simple	6 Mono	None	24.2	0.81	126
221122	BMDC	Simple	6 Mono	None	32.2	0.93	147
221122	BMDC	Simple	6 Mono	None	48.1	0.91	153
221122	BMDC	Simple	6 Mono	None	97.7	0.95	225
221122	BMDC	Simple	6 Mono	None	47.4	0.89	204
221122	BMDC	Simple	6 Mono	None	18	0.92	65
221122	BMDC	Simple	6 Mono	None	38.4	0.88	198
221122	BMDC	Simple	6 Mono	None	14.9	0.92	53
221122	BMDC	Simple	6 Mono	None	18.9	0.82	35
221122	BMDC	Simple	6 Mono	None	26.7	0.95	92
221122	BMDC	Simple	6 Mono	None	25.1	0.96	81
221122	BMDC	Simple	6 Mono	None	53.6	0.92	100
221122	BMDC	Simple	6 Mono	None	23.9	0.94	132
221122	BMDC	Simple	6 Mono	None	23.9	0.89	154
221122	BMDC	Simple	6 Mono	None	43.4	0.96	185
221122	BMDC	Simple	6 Mono	None	6.5	0.9	28
221122	BMDC	Simple	6 Mono	None	11.8	0.81	35
221122	BMDC	Simple	6 Mono	None	13.3	0.83	77
221122	BMDC	Simple	6 Mono	None	22.9	0.92	152
221122	BMDC	Simple	6 Mono	None	30.1	0.88	108
221122	BMDC	Simple	6 Mono	None	9.9	0.98	54
221122	BMDC	Simple	6 Mono	None	33.8	0.9	94
221122	BMDC	Simple	6 Mono	None	65.1	0.94	135
221122	BMDC	Simple	6 Mono	None	39.7	0.92	155
221122	BMDC	Simple	6 Mono	None	35.3	0.85	195
221122	BMDC	Simple	6 Mono	None	33.2	0.97	133
221122	BMDC	Simple	6 Mono	None	7.8	0.92	62
221122	BMDC	Simple	6 Mono	None	8.1	0.85	61
221122	BMDC	Simple	6 Mono	None	13.6	0.82	332
221122	BMDC	Simple	6 Mono	None	14	0.81	93
221122	BMDC	Simple	6 Mono	None	74.1	0.95	207
221122	BMDC	Simple	6 Mono	None	64.5	0.91	124
221122	BMDC	Simple	6 Mono	None	27.3	0.81	255
221122	BMDC	Simple	6 Mono	None	19.2	0.9	76
221122	BMDC	Simple	6 Mono	None	22.3	0.97	104
221122	BMDC	Simple	6 Mono	None	68.5	0.94	117
221122	BMDC	Simple	1 Mono	None	12.8	0.92	38
221122	BMDC	Simple	1 Mono	None	13.2	0.89	28
221122	BMDC	Simple	1 Mono	None	14.9	0.88	19
221122	BMDC	Simple	1 Mono	None	14.5	0.97	50
221122	BMDC	Simple	1 Mono	None	13.6	0.97	39
221122	BMDC	Simple	1 Mono	None	9.8	0.88	68
221122	BMDC	Simple	1 Mono	None	16.2	0.81	53
221122	BMDC	Simple	1 Mono	None	13.6	0.86	184
221122	BMDC	Simple	1 Mono	None	10.2	0.96	35
221122	BMDC	Simple	1 Mono	None	12.3	0.94	41
221122	BMDC	Simple	1 Mono	None	23	0.94	110
221122	BMDC	Simple	1 Mono	None	31.1	0.94	33
221122	BMDC	Simple	1 Mono	None	28.1	0.84	18
221122	BMDC	Simple	1 Mono	None	21.3	0.92	60
221122	BMDC	Simple	1 Mono	None	15.3	0.85	145
221122	BMDC	Simple	1 Mono	None	10.6	0.93	259
221122	BMDC	Simple	1 Mono	None	16.6	0.88	19
221122	BMDC	Simple	1 Mono	None	11.9	0.88	29
221122	BMDC	Simple	1 Mono	None	9.8	0.81	69
221122	BMDC	Simple	1 Mono	None	45.5	0.94	50
221122	BMDC	Simple	1 Mono	None	14.9	0.92	49
221122	BMDC	Simple	1 Mono	None	33.2	0.94	161
221122	BMDC	Simple	1 Mono	None	8.9	1	42
221122	BMDC	Simple	1 Mono	None	15.3	0.84	106
221122	BMDC	Simple	1 Mono	None	27.2	0.85	45
221122	BMDC	Simple	1 Mono	None	37.9	0.89	98
221122	BMDC	Simple	1 Mono	None	19.1	0.82	133
221122	BMDC	Simple	1 Mono	None	17	0.88	100
221122	BMDC	Simple	1 Mono	None	36.2	0.91	101
221122	BMDC	Simple	1 Mono	None	27.2	0.88	114
221122	BMDC	Simple	1 Mono	None	18.7	0.85	65
221122	BMDC	Simple	1 Mono	None	24.3	0.94	116
221122	BMDC	Simple	1 Mono	None	20	0.82	146
221122	BMDC	Simple	1 Mono	None	23.4	0.84	231
221122	BMDC	Simple	1 Mono	None	9.4	1	34
221122	BMDC	Simple	1 Mono	None	18.7	0.95	69
221122	BMDC	Simple	1 Mono	None	23.8	0.82	16
221122	BMDC	Simple	1 Mono	None	26.8	0.88	188
221122	BMDC	Simple	1 Mono	None	12.8	0.92	37
221122	BMDC	Simple	1 Mono	None	23	0.91	112
221122	BMDC	Simple	1 Mono	None	10.6	0.84	73
221122	BMDC	Simple	1 Mono	None	23.4	0.98	49
221122	BMDC	Simple	1 Mono	None	14	0.96	25
221122	BMDC	Simple	1 Mono	None	14	0.92	85
221122	BMDC	Simple	1 Mono	None	23.8	0.84	123
221122	BMDC	Simple	1 Mono	None	14	0.9	12
221122	BMDC	Simple	1 Mono	None	10.2	0.91	58
221122	BMDC	Simple	1 Mono	None	17	0.97	64
221122	BMDC	Simple	1 Mono	None	30.6	0.95	102
221122	BMDC	Simple	1 Mono	None	11.1	0.98	20
221122	BMDC	Simple	1 Mono	None	18.7	0.87	69
221122	BMDC	Simple	1 Mono	None	24.3	0.92	79
221122	BMDC	Simple	1 Mono	None	32.3	0.94	133
221122	BMDC	Simple	1 Mono	None	35.3	0.89	93
221122	BMDC	Simple	1 Mono	None	8.5	0.88	64
221122	BMDC	Simple	1 Mono	None	24.3	0.85	60
221122	BMDC	Simple	1 Mono	None	38.7	0.86	96
221122	BMDC	Simple	1 Mono	None	22.1	0.91	89
221122	BMDC	Simple	1 Mono	None	23	0.93	77
221122	BMDC	Simple	1 Mono	None	34.9	0.94	154
221122	BMDC	Simple	1 Mono	None	19.1	0.83	94
221122	BMDC	Simple	1 Mono	None	8.9	0.91	89
221122	BMDC	Simple	1 Mono	None	38.7	0.9	151
221122	BMDC	Simple	1 Mono	None	14.5	0.88	23
221122	BMDC	Simple	1 Mono	None	30.6	0.88	169
221122	BMDC	Simple	1 Mono	None	19.1	0.93	53
221122	BMDC	Simple	1 Mono	None	13.6	0.95	21
221122	BMDC	Simple	1 Mono	None	61.3	0.81	208
221122	BMDC	Simple	1 Mono	None	45.5	0.94	51
221122	BMDC	Simple	1 Mono	None	43.4	0.89	129
221122	BMDC	Simple	1 Mono	None	22.1	0.91	51
221122	BMDC	Simple	1 Mono	None	14	0.87	16
221122	BMDC	Simple	1 Mono	None	13.6	0.92	154
221122	BMDC	Simple	1 Mono	None	23	0.91	82
221122	BMDC	Simple	1 Mono	None	20.9	0.88	140
221122	BMDC	Simple	1 Mono	None	12.8	0.83	167
221122	BMDC	Simple	1 Mono	None	12.8	0.98	58
221122	BMDC	Simple	1 Mono	None	21.7	0.83	13
221122	BMDC	Simple	1 Mono	None	29.4	0.85	228
221122	BMDC	Simple	1 Mono	None	25.5	0.85	61
221122	BMDC	Simple	1 Mono	None	57.4	0.92	59
221122	BMDC	Simple	1 Mono	None	14.9	0.89	70
221122	BMDC	Simple	1 Mono	None	27.2	0.91	45
221122	BMDC	Simple	1 Mono	None	25.5	0.9	134
221122	BMDC	Simple	1 Mono	None	21.3	0.89	92
221122	BMDC	Simple	1 Mono	None	30.2	0.87	54
221122	BMDC	Simple	1 Mono	None	14.5	0.88	59
221122	BMDC	Simple	1 Mono	None	43.8	0.97	124
221122	BMDC	Simple	1 Mono	None	23.8	0.88	87
221122	BMDC	Simple	1 Mono	None	26	0.97	70
221122	BMDC	Simple	1 Mono	None	25.1	0.95	74
221122	BMDC	Simple	1 Mono	None	22.6	0.82	140
221122	BMDC	Simple	1 Mono	None	18.7	0.91	70
221122	BMDC	Simple	1 Mono	None	29.8	0.9	109
221122	BMDC	Simple	1 Mono	None	22.1	0.89	56
221122	BMDC	Simple	1 Mono	None	21.3	0.91	37
221122	BMDC	Simple	1 Mono	None	9.4	0.85	42
221122	BMDC	Simple	1 Mono	None	10.6	0.9	26
221122	BMDC	Simple	1 Mono	None	11.1	0.86	87
221122	BMDC	Simple	1 Mono	None	59.6	0.96	206
221122	BMDC	Simple	1 Mono	None	28.5	0.84	73
221122	BMDC	Simple	1 Mono	None	17	0.88	34
221122	BMDC	Simple	1 Mono	None	30.2	0.94	48
221122	BMDC	Simple	1 Mono	None	14	0.87	53
221122	BMDC	Simple	1 Mono	None	42.6	0.9	92
221122	BMDC	Simple	1 Mono	None	20	0.86	69
221122	BMDC	Simple	1 Mono	None	9.4	0.97	26
221122	BMDC	Simple	1 Mono	None	18.7	0.94	30
221122	BMDC	Simple	1 Mono	None	26.8	0.9	47
221122	BMDC	Simple	1 Mono	None	14.5	0.82	35
221122	BMDC	Simple	1 Mono	None	24.3	0.86	105
221122	BMDC	Simple	1 Mono	None	37	0.85	80
221122	BMDC	Simple	1 Mono	None	9.4	0.82	114
221122	BMDC	Simple	1 Mono	None	52.3	0.89	55
221122	BMDC	Simple	1 Mono	None	28.5	0.93	50
221122	BMDC	Simple	1 Mono	None	17.9	0.98	23
221122	BMDC	Simple	1 Mono	None	11.9	0.98	103
221122	BMDC	Simple	1 Mono	None	10.6	0.96	75
221122	BMDC	Simple	1 Mono	None	11.9	0.96	21
221122	BMDC	Simple	1 Mono	None	24.3	0.9	90
221122	BMDC	Simple	1 Mono	None	25.5	0.94	34
221122	BMDC	Simple	1 Mono	None	30.6	0.87	124
221122	BMDC	Simple	1 Mono	None	21.7	0.94	36
221122	BMDC	Simple	1 Mono	None	13.2	0.97	67
221122	BMDC	Simple	1 Mono	None	9.4	0.9	179
221122	BMDC	Simple	1 Mono	None	11.9	0.95	69
221122	BMDC	Simple	1 Mono	None	9.8	0.94	146
221122	BMDC	Simple	1 Mono	None	15.7	0.87	249
221122	BMDC	Simple	1 Mono	None	12.3	0.83	118
221122	BMDC	Simple	1 Mono	None	28.5	0.96	68
221122	BMDC	Simple	1 Mono	None	14.9	0.89	99
221122	BMDC	Simple	1 Mono	None	22.6	0.95	55
221122	BMDC	Simple	1 Mono	None	25.1	0.87	121
221122	BMDC	Simple	1 Mono	None	20.9	0.84	118
221122	BMDC	Simple	1 Mono	None	15.7	0.98	51
221122	BMDC	Simple	1 Mono	None	8.5	0.98	37
221122	BMDC	Simple	1 Mono	None	9.4	1	27
221122	BMDC	Simple	1 Mono	None	13.6	0.86	137
221122	BMDC	Simple	1 Mono	None	9.4	0.99	109
221122	BMDC	Simple	1 Mono	None	26	0.88	101
221122	BMDC	Simple	1 Mono	None	28.9	0.92	63
221122	BMDC	Simple	1 Mono	None	33.2	0.93	207
221122	BMDC	Simple	1 Mono	None	10.6	0.88	53
221122	BMDC	Simple	1 Mono	None	10.2	0.95	135
221122	BMDC	Simple	1 Mono	None	27.7	0.9	63
221122	BMDC	Simple	1 Mono	None	15.7	0.85	88
221122	BMDC	Simple	1 Mono	None	11.1	0.82	83
221122	BMDC	Simple	1 Mono	None	18.3	0.86	75
221122	BMDC	Simple	1 Mono	None	20	0.88	89
221122	BMDC	Simple	1 Mono	None	22.1	0.95	57
221122	BMDC	Simple	1 Mono	None	20	0.95	26
221122	BMDC	Simple	1 Mono	None	20.9	0.95	96
221122	BMDC	Simple	1 Mono	None	22.6	0.94	118
221122	BMDC	Simple	1 Mono	None	11.5	0.95	98
221122	BMDC	Simple	1 Mono	None	14.8	0.92	84
221122	BMDC	Simple	1 Mono	None	15.9	0.97	19
221122	BMDC	Simple	1 Mono	None	24.1	0.94	84
221122	BMDC	Simple	1 Mono	None	23	0.89	53
221122	BMDC	Simple	1 Mono	None	15.3	0.99	28
221122	BMDC	Simple	1 Mono	None	13.2	0.91	16
221122	BMDC	Simple	1 Mono	None	31.8	0.94	74
221122	BMDC	Simple	1 Mono	None	13.7	0.97	19
221122	BMDC	Simple	1 Mono	None	13.7	0.91	31
221122	BMDC	Simple	1 Mono	None	13.7	0.86	128
221122	BMDC	Simple	1 Mono	None	21.9	0.9	41
221122	BMDC	Simple	1 Mono	None	21.9	0.86	140
221122	BMDC	Simple	1 Mono	None	20.8	0.94	84
221122	BMDC	Simple	1 Mono	None	38.9	0.86	150
221122	BMDC	Simple	1 Mono	None	16.4	0.95	87
221122	BMDC	Simple	1 Mono	None	18.6	0.86	90
221122	BMDC	Simple	1 Mono	None	45.5	0.83	107
221122	BMDC	Simple	1 Mono	None	22.5	0.94	49
221122	BMDC	Simple	1 Mono	None	25.8	0.87	129
221122	BMDC	Simple	1 Mono	None	51	0.83	149
221122	BMDC	Simple	1 Mono	None	13.2	0.94	61
221122	BMDC	Simple	1 Mono	None	38.4	0.85	84
221122	BMDC	Simple	1 Mono	None	23.6	0.93	60
221122	BMDC	Simple	1 Mono	None	25.8	0.86	162
221122	BMDC	Simple	1 Mono	None	12.1	0.99	30
221122	BMDC	Simple	1 Mono	None	11.5	0.89	61
221122	BMDC	Simple	1 Mono	None	12.1	0.98	36
221122	BMDC	Simple	1 Mono	None	17	0.9	49
221122	BMDC	Simple	1 Mono	None	100.3	0.92	244
221122	BMDC	Simple	1 Mono	None	25.8	0.95	38
221122	BMDC	Simple	1 Mono	None	13.2	0.94	151
221122	BMDC	Simple	1 Mono	None	11	0.83	43
221122	BMDC	Simple	1 Mono	None	35.6	0.96	81
221122	BMDC	Simple	1 Mono	None	71.8	0.86	126
221122	BMDC	Simple	1 Mono	None	21.4	0.98	55
221122	BMDC	Simple	1 Mono	None	13.7	0.97	41
221122	BMDC	Simple	1 Mono	None	11.5	0.96	39
221122	BMDC	Simple	1 Mono	None	43.3	0.9	50
221122	BMDC	Simple	1 Mono	None	18.1	0.9	22
221122	BMDC	Simple	1 Mono	None	22.5	0.92	72
221122	BMDC	Simple	1 Mono	None	23.6	0.84	127
221122	BMDC	Simple	1 Mono	None	18.1	0.9	109
221122	BMDC	Simple	1 Mono	None	14.8	0.83	208
221122	BMDC	Simple	1 Mono	None	13.2	0.93	39
221122	BMDC	Simple	1 Mono	None	25.2	0.95	58
221122	BMDC	Simple	1 Mono	None	37.8	0.88	151
221122	BMDC	Simple	1 Mono	None	36.7	0.84	129
221122	BMDC	Simple	1 Mono	None	32.9	0.85	164
221122	BMDC	Simple	1 Mono	None	23	0.88	42
221122	BMDC	Simple	1 Mono	None	18.1	0.96	36
221122	BMDC	Simple	1 Mono	None	13.2	0.91	104
221122	BMDC	Simple	1 Mono	None	14.2	0.97	29
221122	BMDC	Simple	1 Mono	None	40	0.85	100
221122	BMDC	Simple	1 Mono	None	37.8	0.96	61
221122	BMDC	Simple	1 Mono	None	42.2	0.97	128
221122	BMDC	Simple	1 Mono	None	22.5	0.91	81
221122	BMDC	Simple	1 Mono	None	23	0.98	22
221122	BMDC	Simple	1 Mono	None	11.5	0.98	17
221122	BMDC	Simple	1 Mono	None	33.4	0.86	106
221122	BMDC	Simple	1 Mono	None	31.8	0.95	137
221122	BMDC	Simple	1 Mono	None	22.5	0.98	37
221122	BMDC	Simple	1 Mono	None	21.9	0.92	168
221122	BMDC	Simple	1 Mono	None	135.9	0.86	194
221122	BMDC	Simple	1 Mono	None	146.3	0.92	274
221122	BMDC	Simple	1 Mono	None	18.6	0.82	295
221122	BMDC	Simple	1 Mono	None	29.6	0.94	12
221122	BMDC	Simple	1 Mono	None	27.4	0.92	117
221122	BMDC	Simple	1 Mono	None	29	0.85	162
221122	BMDC	Simple	1 Mono	None	26.8	0.94	32
221122	BMDC	Simple	1 Mono	None	34	0.87	32
221122	BMDC	Simple	1 Mono	None	29	0.85	34
221122	BMDC	Simple	1 Mono	None	33.4	0.82	92
221122	BMDC	Simple	1 Mono	None	114	0.85	221
221122	BMDC	Simple	1 Mono	None	198.4	0.92	263
221122	BMDC	Simple	1 Mono	None	116.2	0.92	134
221122	BMDC	Simple	1 Mono	None	17.5	0.85	83
221122	BMDC	Simple	1 Mono	None	11.5	0.81	138
221122	BMDC	Simple	1 Mono	None	42.2	0.94	45
221122	BMDC	Simple	1 Mono	None	21.9	0.95	44
221122	BMDC	Simple	1 Mono	None	22.5	0.86	226
221122	BMDC	Simple	1 Mono	None	53.7	0.91	156
221122	BMDC	Simple	1 Mono	None	174.2	0.84	169
221122	BMDC	Simple	1 Mono	None	21.4	0.85	102
221122	BMDC	Simple	1 Mono	None	17	0.98	126
221122	BMDC	Simple	1 Mono	None	24.1	0.87	116
221122	BMDC	Simple	1 Mono	None	16.4	0.94	55
221122	BMDC	Simple	1 Mono	None	18.1	0.98	24
221122	BMDC	Simple	1 Mono	None	18.1	0.88	48
221122	BMDC	Simple	1 Mono	None	31.8	0.82	131
221122	BMDC	Simple	1 Mono	None	37.8	0.86	111
221122	BMDC	Simple	1 Mono	None	29	0.9	40
221122	BMDC	Simple	1 Mono	None	15.3	0.85	48
221122	BMDC	Simple	1 Mono	None	44.4	0.93	108
221122	BMDC	Simple	1 Mono	None	60.3	0.93	76
221122	BMDC	Simple	1 Mono	None	125.5	0.95	181
221122	BMDC	Simple	1 Mono	None	35.6	0.84	47
221122	BMDC	Simple	1 Mono	None	11	0.96	18
221122	BMDC	Simple	1 Mono	None	15.9	0.89	207
221122	BMDC	Simple	1 Mono	None	35.6	0.99	88
221122	BMDC	Simple	1 Mono	None	29.6	0.89	134
221122	BMDC	Simple	1 Mono	None	25.8	0.89	75
221122	BMDC	Simple	1 Mono	None	31.2	0.86	136
221122	BMDC	Simple	1 Mono	None	20.8	0.94	125
221122	BMDC	Simple	1 Mono	None	121.6	0.85	233
221122	BMDC	Simple	1 Mono	None	15.3	0.83	115
221122	BMDC	Simple	1 Mono	None	22.5	0.85	109
221122	BMDC	Simple	1 Mono	None	45.5	0.86	50
221122	BMDC	Simple	1 Mono	None	63	0.92	152
221122	BMDC	Simple	1 Mono	None	46	0.88	52
221122	BMDC	Simple	1 Mono	None	45.5	0.94	72
221122	BMDC	Simple	1 Mono	None	33.4	0.97	22
221122	BMDC	Simple	1 Mono	None	30.7	0.83	189
221122	BMDC	Simple	1 Mono	None	33.4	0.82	64
221122	BMDC	Simple	1 Mono	None	29.6	0.94	97
221122	BMDC	Simple	1 Mono	None	21.9	0.92	38
221122	BMDC	Simple	1 Mono	None	10.5	0.95	15
221122	BMDC	Simple	1 Mono	None	12.1	0.94	41
221122	BMDC	Simple	1 Mono	None	9.7	0.99	80
221122	BMDC	Simple	1 Mono	None	12.9	0.85	26
221122	BMDC	Simple	1 Mono	None	9.3	0.92	14
221122	BMDC	Simple	1 Mono	None	12.1	0.89	87
221122	BMDC	Simple	1 Mono	None	8.1	0.94	78
221122	BMDC	Simple	1 Mono	None	9.7	0.92	57
221122	BMDC	Simple	1 Mono	None	8.1	1	31
221122	BMDC	Simple	1 Mono	None	8.9	0.94	97
221122	BMDC	Simple	1 Mono	None	17.8	0.88	91
221122	BMDC	Simple	1 Mono	None	11.3	0.82	125
221122	BMDC	Simple	1 Mono	None	10.1	0.94	18
221122	BMDC	Simple	1 Mono	None	8.1	0.9	90
221122	BMDC	Simple	1 Mono	None	9.3	0.93	33
221122	BMDC	Simple	1 Mono	None	21.8	0.83	24
221122	BMDC	Simple	1 Mono	None	8.1	0.85	43
221122	BMDC	Simple	1 Mono	None	17.8	0.94	25
221122	BMDC	Simple	1 Mono	None	14.9	0.94	18
221122	BMDC	Simple	1 Mono	None	30.3	0.89	316
221122	BMDC	Simple	1 Mono	None	15.4	0.96	67
221122	BMDC	Simple	1 Mono	None	9.7	0.95	50
221122	BMDC	Simple	1 Mono	None	10.9	0.86	110
221122	BMDC	Simple	1 Mono	None	19	0.86	100
221122	BMDC	Simple	1 Mono	None	10.1	0.98	57
221122	BMDC	Simple	1 Mono	None	8.9	0.91	28
221122	BMDC	Simple	1 Mono	None	8.5	0.99	27
221122	BMDC	Simple	1 Mono	None	15.8	0.92	125
221122	BMDC	Simple	1 Mono	None	23.8	0.82	50
221122	BMDC	Simple	1 Mono	None	11.7	0.9	183
221122	BMDC	Simple	1 Mono	None	22.2	0.98	46
221122	BMDC	Simple	1 Mono	None	18.2	0.86	62
221122	BMDC	Simple	1 Mono	None	12.9	0.88	31
221122	BMDC	Simple	1 Mono	None	17.8	0.84	34
221122	BMDC	Simple	1 Mono	None	18.6	0.97	28
221122	BMDC	Simple	1 Mono	None	10.5	0.95	32
221122	BMDC	Simple	1 Mono	None	9.7	0.93	46
221122	BMDC	Simple	1 Mono	None	14.5	0.88	40
221122	BMDC	Simple	1 Mono	None	21	0.81	153
221122	BMDC	Simple	1 Mono	None	14.1	0.89	57
221122	BMDC	Simple	1 Mono	None	20.6	0.9	157
221122	BMDC	Simple	1 Mono	None	23	0.94	99
221122	BMDC	Simple	1 Mono	None	13.3	0.93	105
221122	BMDC	Simple	1 Mono	None	11.3	0.9	110
221122	BMDC	Simple	1 Mono	None	8.5	0.88	38
221122	BMDC	Simple	1 Mono	None	14.5	0.81	53
221122	BMDC	Simple	1 Mono	None	38.8	0.9	159
221122	BMDC	Simple	1 Mono	None	14.5	0.95	81
221122	BMDC	Simple	1 Mono	None	18.6	0.85	142
221122	BMDC	Simple	1 Mono	None	11.3	0.97	99
221122	BMDC	Simple	1 Mono	None	16.2	0.89	95
221122	BMDC	Simple	1 Mono	None	32.3	0.95	65
221122	BMDC	Simple	1 Mono	None	10.5	0.85	22
221122	BMDC	Simple	1 Mono	None	8.5	0.95	22
221122	BMDC	Simple	1 Mono	None	53.3	0.92	81
221122	BMDC	Simple	1 Mono	None	27.1	0.93	49
221122	BMDC	Simple	1 Mono	None	22.6	0.91	64
221122	BMDC	Simple	1 Mono	None	12.9	0.93	61
221122	BMDC	Simple	1 Mono	None	26.3	0.95	112
221122	BMDC	Simple	1 Mono	None	9.7	0.96	17
221122	BMDC	Simple	1 Mono	None	10.9	0.9	41
221122	BMDC	Simple	1 Mono	None	29.9	0.86	55
221122	BMDC	Simple	1 Mono	None	26.7	0.98	110
221122	BMDC	Simple	1 Mono	None	24.2	0.81	84
221122	BMDC	Simple	1 Mono	None	52.9	0.97	91
221122	BMDC	Simple	1 Mono	None	24.6	0.94	116
221122	BMDC	Simple	1 Mono	None	26.7	0.86	64
221122	BMDC	Simple	1 Mono	None	10.9	1	25
221122	BMDC	Simple	1 Mono	None	16.6	0.87	177
221122	BMDC	Simple	1 Mono	None	12.5	0.81	164
221122	BMDC	Simple	1 Mono	None	21	0.88	121
221122	BMDC	Simple	1 Mono	None	46.9	0.88	69
221122	BMDC	Simple	1 Mono	None	113.1	0.94	192
221122	BMDC	Simple	1 Mono	None	45.7	0.9	130
221122	BMDC	Simple	1 Mono	None	17	0.9	106
221122	BMDC	Simple	1 Mono	None	12.5	0.98	193
221122	BMDC	Simple	1 Mono	None	16.6	0.88	70
221122	BMDC	Simple	1 Mono	None	12.9	0.94	25
221122	BMDC	Simple	1 Mono	None	27.9	0.96	122
221122	BMDC	Simple	1 Mono	None	27.5	0.9	96
221122	BMDC	Simple	1 Mono	None	25.1	0.96	70
221122	BMDC	Simple	1 Mono	None	42.8	0.84	194
221122	BMDC	Simple	1 Mono	None	14.9	0.85	43
221122	BMDC	Simple	1 Mono	None	38.4	0.86	49
221122	BMDC	Simple	1 Mono	None	18.2	0.94	35
221122	BMDC	Simple	1 Mono	None	10.5	0.96	79
221122	BMDC	Simple	1 Mono	None	34.3	0.96	34
221122	BMDC	Simple	1 Mono	None	17.8	0.96	22
221122	BMDC	Simple	1 Mono	None	13.7	0.94	54
221122	BMDC	Simple	1 Mono	None	25.1	0.95	111
221122	BMDC	Simple	1 Mono	None	14.1	0.9	127
221122	BMDC	Simple	1 Mono	None	22.6	0.83	66
221122	BMDC	Simple	1 Mono	None	38	0.97	105
221122	BMDC	Simple	1 Mono	None	21	0.88	51
221122	BMDC	Simple	1 Mono	None	15.8	0.82	147
221122	BMDC	Simple	1 Mono	None	9.3	0.93	32
221122	BMDC	Simple	1 Mono	None	9.7	0.97	96
221122	BMDC	Simple	1 Mono	None	12.9	0.89	69
221122	BMDC	Simple	1 Mono	None	12.5	0.83	97
221122	BMDC	Simple	1 Mono	None	23.8	0.88	96
221122	BMDC	Simple	1 Mono	None	18.6	0.85	103
221122	BMDC	Simple	1 Mono	None	21	0.82	99
221122	BMDC	Simple	1 Mono	None	16.6	0.92	38
221122	BMDC	Simple	1 Mono	None	19.8	0.89	221
221122	BMDC	Simple	1 Mono	None	19.4	0.97	38
221122	BMDC	Simple	1 Mono	None	21	0.97	103
221122	BMDC	Simple	1 Mono	None	32.3	0.85	167
221122	BMDC	Simple	1 Mono	None	12.5	0.95	76
221122	BMDC	Simple	1 Mono	None	9.3	0.84	45
221122	BMDC	Simple	1 Mono	None	21.8	0.84	84
221122	BMDC	Simple	1 Mono	None	23.4	0.86	116
221122	BMDC	Simple	1 Mono	None	21.4	0.91	76
221122	BMDC	Simple	1 Mono	None	12.5	0.95	49
221122	BMDC	Simple	1 Mono	None	23.8	0.92	62
221122	BMDC	Simple	1 Mono	None	12.1	0.97	40
221122	BMDC	Simple	1 Mono	None	27.5	0.81	101
221122	BMDC	Simple	1 Mono	None	11.3	0.98	56
221122	BMDC	Simple	1 Mono	None	10.1	0.85	115
221122	BMDC	Simple	1 Mono	None	12.9	0.95	19
221122	BMDC	Simple	1 Mono	None	12.3	0.94	49
221122	BMDC	Simple	1 Mono	None	34.5	0.96	60
221122	BMDC	Simple	1 Mono	None	16	0.97	22
221122	BMDC	Simple	1 Mono	None	17.2	0.94	39
221122	BMDC	Simple	1 Mono	None	19.1	0.98	45
221122	BMDC	Simple	1 Mono	None	17.8	0.96	62
221122	BMDC	Simple	1 Mono	None	28.3	0.89	116
221122	BMDC	Simple	1 Mono	None	12.3	0.87	76
221122	BMDC	Simple	1 Mono	None	14.8	0.95	52
221122	BMDC	Simple	1 Mono	None	14.2	0.93	152
221122	BMDC	Simple	1 Mono	None	37.5	0.91	63
221122	BMDC	Simple	1 Mono	None	17.2	0.99	72
221122	BMDC	Simple	1 Mono	None	33.2	0.81	147
221122	BMDC	Simple	1 Mono	None	14.2	0.85	54
221122	BMDC	Simple	1 Mono	None	14.8	0.85	110
221122	BMDC	Simple	1 Mono	None	27.7	0.95	42
221122	BMDC	Simple	1 Mono	None	37.5	0.84	96
221122	BMDC	Simple	1 Mono	None	15.4	0.9	21
221122	BMDC	Simple	1 Mono	None	28.3	0.94	65
221122	BMDC	Simple	1 Mono	None	14.8	0.82	30
221122	BMDC	Simple	1 Mono	None	17.8	0.9	24
221122	BMDC	Simple	1 Mono	None	12.9	0.99	14
221122	BMDC	Simple	1 Mono	None	14.8	0.93	57
221122	BMDC	Simple	1 Mono	None	12.9	0.96	30
221122	BMDC	Simple	1 Mono	None	19.7	0.88	90
221122	BMDC	Simple	1 Mono	None	30.2	0.86	110
221122	BMDC	Simple	1 Mono	None	17.2	0.95	23
221122	BMDC	Simple	1 Mono	None	12.9	0.96	22
221122	BMDC	Simple	1 Mono	None	12.9	0.83	34
221122	BMDC	Simple	1 Mono	None	12.3	0.88	100
221122	BMDC	Simple	1 Mono	None	19.1	0.95	28
221122	BMDC	Simple	1 Mono	None	17.2	1	91
221122	BMDC	Simple	1 Mono	None	22.8	0.86	36
221122	BMDC	Simple	1 Mono	None	16.6	0.9	85
221122	BMDC	Simple	1 Mono	None	32	0.92	12
221122	BMDC	Simple	1 Mono	None	15.4	0.98	45
221122	BMDC	Simple	1 Mono	None	15.4	0.96	113
221122	BMDC	Simple	1 Mono	None	22.8	0.81	129
221122	BMDC	Simple	1 Mono	None	21.5	0.83	100
221122	BMDC	Simple	1 Mono	None	33.2	0.9	102
221122	BMDC	Simple	1 Mono	None	25.8	0.9	79
221122	BMDC	Simple	1 Mono	None	27.1	0.92	75
221122	BMDC	Simple	1 Mono	None	32	0.99	60
221122	BMDC	Simple	1 Mono	None	16.6	0.99	20
221122	BMDC	Simple	1 Mono	None	17.8	0.95	124
221122	BMDC	Simple	1 Mono	None	23.4	0.92	46
221122	BMDC	Simple	1 Mono	None	20.3	0.98	46
221122	BMDC	Simple	1 Mono	None	39.4	0.95	56
221122	BMDC	Simple	1 Mono	None	43.1	0.91	101
221122	BMDC	Simple	1 Mono	None	22.2	0.93	97
221122	BMDC	Simple	1 Mono	None	12.9	0.93	165
221122	BMDC	Simple	1 Mono	None	14.2	0.82	59
221122	BMDC	Simple	1 Mono	None	27.7	0.91	46
221122	BMDC	Simple	1 Mono	None	27.1	0.95	43
221122	BMDC	Simple	1 Mono	None	20.9	0.89	74
221122	BMDC	Simple	1 Mono	None	14.2	0.94	30
221122	BMDC	Simple	1 Mono	None	25.2	0.87	152
221122	BMDC	Simple	1 Mono	None	27.7	0.95	70
221122	BMDC	Simple	1 Mono	None	18.5	0.91	44
221122	BMDC	Simple	1 Mono	None	20.3	0.92	52
221122	BMDC	Simple	1 Mono	None	28.3	0.96	98
221122	BMDC	Simple	1 Mono	None	43.7	0.81	57
221122	BMDC	Simple	1 Mono	None	20.3	0.97	85
221122	BMDC	Simple	1 Mono	None	24	0.94	48
221122	BMDC	Simple	1 Mono	None	21.5	0.91	17
221122	BMDC	Simple	1 Mono	None	22.2	0.89	135
221122	BMDC	Simple	1 Mono	None	18.5	0.82	104
221122	BMDC	Simple	1 Mono	None	30.2	0.93	144
221122	BMDC	Simple	1 Mono	None	15.4	0.97	78
221122	BMDC	Simple	1 Mono	None	14.2	0.85	65
221122	BMDC	Simple	1 Mono	None	18.5	0.88	110
221122	BMDC	Simple	1 Mono	None	24.6	0.9	130
221122	BMDC	Simple	1 Mono	None	64	0.84	219
221122	BMDC	Simple	1 Mono	None	28.9	0.92	87
221122	BMDC	Simple	1 Mono	None	16.6	0.97	30
221122	BMDC	Simple	1 Mono	None	20.9	0.83	97
221122	BMDC	Simple	1 Mono	None	30.8	0.87	92
221122	BMDC	Simple	1 Mono	None	25.2	0.96	79
221122	BMDC	Simple	1 Mono	None	14.2	0.95	52
221122	BMDC	Simple	1 Mono	None	19.7	0.88	29
221122	BMDC	Simple	1 Mono	None	30.8	0.85	28
221122	BMDC	Simple	1 Mono	None	33.8	0.92	88
221122	BMDC	Simple	1 Mono	None	22.8	0.83	96
221122	BMDC	Simple	1 Mono	None	22.8	0.94	99
221122	BMDC	Simple	1 Mono	None	43.7	0.94	63
221122	BMDC	Simple	1 Mono	None	24	0.99	60
221122	BMDC	Simple	1 Mono	None	18.5	0.82	53
221122	BMDC	Simple	1 Mono	None	19.1	0.89	61
221122	BMDC	Simple	1 Mono	None	15.4	0.88	161
221122	BMDC	Simple	1 Mono	None	20.3	0.96	29
221122	BMDC	Simple	1 Mono	None	38.2	0.92	26
221122	BMDC	Simple	1 Mono	None	28.9	0.89	64
221122	BMDC	Simple	1 Mono	None	19.1	0.96	62
221122	BMDC	Simple	1 Mono	None	26.5	0.85	59
221122	BMDC	Simple	1 Mono	None	38.2	0.93	135
221122	BMDC	Simple	1 Mono	None	22.2	0.88	84
221129	BMDC	Simple	6 Mono	None	15.7	0.93	123
221129	BMDC	Simple	6 Mono	None	9.6	0.86	58
221129	BMDC	Simple	6 Mono	None	10	0.95	177
221129	BMDC	Simple	6 Mono	None	5.1	0.92	56
221129	BMDC	Simple	6 Mono	None	5.1	0.85	22
221129	BMDC	Simple	6 Mono	None	4	0.93	17
221129	BMDC	Simple	6 Mono	None	15.3	0.85	224
221129	BMDC	Simple	6 Mono	None	4	0.96	109
221129	BMDC	Simple	6 Mono	None	6.2	0.84	64
221129	BMDC	Simple	6 Mono	None	4	0.84	376
221129	BMDC	Simple	6 Mono	None	7	0.94	45
221129	BMDC	Simple	6 Mono	None	13.6	0.83	13
221129	BMDC	Simple	6 Mono	None	9.4	0.82	255
221129	BMDC	Simple	6 Mono	None	4	0.94	60
221129	BMDC	Simple	6 Mono	None	5.5	0.81	91
221129	BMDC	Simple	6 Mono	None	11.3	0.91	84
221129	BMDC	Simple	6 Mono	None	4.2	0.85	154
221129	BMDC	Simple	6 Mono	None	5.1	0.88	41
221129	BMDC	Simple	6 Mono	None	6.4	0.85	47
221129	BMDC	Simple	6 Mono	None	4.9	0.92	31
221129	BMDC	Simple	6 Mono	None	4.2	0.87	118
221129	BMDC	Simple	6 Mono	None	4	0.96	113
221129	BMDC	Simple	6 Mono	None	11.3	0.94	178
221129	BMDC	Simple	6 Mono	None	4.5	0.83	121
221129	BMDC	Simple	6 Mono	None	4.9	0.81	121
221129	BMDC	Simple	6 Mono	None	7.4	0.91	56
221129	BMDC	Simple	6 Mono	None	8.7	0.97	39
221129	BMDC	Simple	6 Mono	None	4	0.91	53
221129	BMDC	Simple	6 Mono	None	13.2	0.83	238
221129	BMDC	Simple	6 Mono	None	14.5	0.89	161
221129	BMDC	Simple	6 Mono	None	4.7	0.96	21
221129	BMDC	Simple	6 Mono	None	7.9	0.95	56
221129	BMDC	Simple	6 Mono	None	5.5	0.95	36
221129	BMDC	Simple	6 Mono	None	15.3	0.87	142
221129	BMDC	Simple	6 Mono	None	7.4	0.9	42
221129	BMDC	Simple	6 Mono	None	7.4	0.85	143
221129	BMDC	Simple	6 Mono	None	4.5	1	39
221129	BMDC	Simple	6 Mono	None	6.6	0.89	114
221129	BMDC	Simple	6 Mono	None	7.7	0.89	241
221129	BMDC	Simple	6 Mono	None	3.8	0.96	38
221129	BMDC	Simple	6 Mono	None	3.8	0.84	50
221129	BMDC	Simple	6 Mono	None	24.5	0.87	105
221129	BMDC	Simple	6 Mono	None	15.5	0.85	312
221129	BMDC	Simple	6 Mono	None	4.5	0.9	158
221129	BMDC	Simple	6 Mono	None	4.2	0.97	45
221129	BMDC	Simple	6 Mono	None	5.8	0.85	53
221129	BMDC	Simple	6 Mono	None	5.8	0.99	54
221129	BMDC	Simple	6 Mono	None	12.1	0.92	95
221129	BMDC	Simple	6 Mono	None	10.4	0.89	170
221129	BMDC	Simple	6 Mono	None	7.2	0.97	106
221129	BMDC	Simple	6 Mono	None	13.2	0.93	81
221129	BMDC	Simple	6 Mono	None	6.4	0.94	57
221129	BMDC	Simple	6 Mono	None	9.2	0.87	88
221129	BMDC	Simple	6 Mono	None	4.3	0.96	19
221129	BMDC	Simple	6 Mono	None	6.6	0.94	96
221129	BMDC	Simple	6 Mono	None	5.3	1	35
221129	BMDC	Simple	6 Mono	None	4	0.95	116
221129	BMDC	Simple	6 Mono	None	7	0.86	52
221129	BMDC	Simple	6 Mono	None	7.5	0.92	40
221129	BMDC	Simple	6 Mono	None	7.5	0.95	113
221129	BMDC	Simple	6 Mono	None	9.6	0.91	102
221129	BMDC	Simple	6 Mono	None	10.8	0.83	61
221129	BMDC	Simple	6 Mono	None	4.2	0.99	21
221129	BMDC	Simple	6 Mono	None	6.2	0.89	15
221129	BMDC	Simple	6 Mono	None	6.6	0.88	113
221129	BMDC	Simple	6 Mono	None	4.9	0.91	35
221129	BMDC	Simple	6 Mono	None	5.8	0.94	67
221129	BMDC	Simple	6 Mono	None	7.5	0.82	29
221129	BMDC	Simple	6 Mono	None	9.2	0.95	33
221129	BMDC	Simple	6 Mono	None	7.4	0.99	30
221129	BMDC	Simple	6 Mono	None	9.4	0.93	108
221129	BMDC	Simple	6 Mono	None	8.9	0.92	52
221129	BMDC	Simple	6 Mono	None	6.4	0.92	88
221129	BMDC	Simple	6 Mono	None	5.5	0.83	21
221129	BMDC	Simple	6 Mono	None	7	0.92	123
221129	BMDC	Simple	6 Mono	None	8.1	0.9	130
221129	BMDC	Simple	6 Mono	None	4.5	0.89	50
221129	BMDC	Simple	6 Mono	None	5.3	0.91	43
221129	BMDC	Simple	6 Mono	None	10.8	0.98	52
221129	BMDC	Simple	6 Mono	None	5.7	0.99	54
221129	BMDC	Simple	6 Mono	None	7.9	0.9	143
221129	BMDC	Simple	6 Mono	None	5.7	0.88	111
221129	BMDC	Simple	6 Mono	None	4.5	0.98	45
221129	BMDC	Simple	6 Mono	None	6	0.87	86
221129	BMDC	Simple	6 Mono	None	4.5	0.95	50
221129	BMDC	Simple	6 Mono	None	9.2	0.98	50
221129	BMDC	Simple	6 Mono	None	7.2	0.98	32
221129	BMDC	Simple	6 Mono	None	5.3	0.97	59
221129	BMDC	Simple	6 Mono	None	20.2	0.98	94
221129	BMDC	Simple	6 Mono	None	4.2	1	50
221129	BMDC	Simple	6 Mono	None	4.2	0.9	44
221129	BMDC	Simple	6 Mono	None	6.8	0.87	193
221129	BMDC	Simple	6 Mono	None	6.2	0.9	91
221129	BMDC	Simple	6 Mono	None	12.8	0.89	130
221129	BMDC	Simple	6 Mono	None	13.6	0.97	153
221129	BMDC	Simple	6 Mono	None	5.5	0.92	53
221129	BMDC	Simple	6 Mono	None	7	0.81	69
221129	BMDC	Simple	6 Mono	None	13.2	0.97	97
221129	BMDC	Simple	6 Mono	None	4.9	0.95	73
221129	BMDC	Simple	6 Mono	None	5.1	0.95	84
221129	BMDC	Simple	6 Mono	None	8.9	0.92	65
221129	BMDC	Simple	6 Mono	None	4.3	0.97	83
221129	BMDC	Simple	6 Mono	None	7	0.86	71
221129	BMDC	Simple	6 Mono	None	4.7	0.97	81
221129	BMDC	Simple	6 Mono	None	6.2	0.93	29
221129	BMDC	Simple	6 Mono	None	8.3	0.95	36
221129	BMDC	Simple	6 Mono	None	11.1	0.87	177
221129	BMDC	Simple	6 Mono	None	8.3	0.91	54
221129	BMDC	Simple	6 Mono	None	11.1	0.86	51
221129	BMDC	Simple	6 Mono	None	4.3	0.95	59
221129	BMDC	Simple	6 Mono	None	6.6	0.96	29
221129	BMDC	Simple	6 Mono	None	8.9	0.81	48
221129	BMDC	Simple	6 Mono	None	4.3	0.94	90
221129	BMDC	Simple	6 Mono	None	5.3	0.83	57
221129	BMDC	Simple	6 Mono	None	10	0.89	54
221129	BMDC	Simple	6 Mono	None	12.8	0.96	57
221129	BMDC	Simple	6 Mono	None	4	0.93	56
221129	BMDC	Simple	6 Mono	None	7.2	0.87	122
221129	BMDC	Simple	6 Mono	None	13.5	0.81	109
221129	BMDC	Simple	6 Mono	None	5.3	0.81	42
221129	BMDC	Simple	6 Mono	None	6.3	0.9	106
221129	BMDC	Simple	6 Mono	None	12	0.82	87
221129	BMDC	Simple	6 Mono	None	6.3	0.93	38
221129	BMDC	Simple	6 Mono	None	9.2	0.91	23
221129	BMDC	Simple	6 Mono	None	9.2	0.89	62
221129	BMDC	Simple	6 Mono	None	20	0.86	164
221129	BMDC	Simple	6 Mono	None	6	0.98	25
221129	BMDC	Simple	6 Mono	None	5.8	0.97	51
221129	BMDC	Simple	6 Mono	None	12	0.88	166
221129	BMDC	Simple	6 Mono	None	5.1	0.87	97
221129	BMDC	Simple	6 Mono	None	11.3	0.87	13
221129	BMDC	Simple	6 Mono	None	8.9	0.92	44
221129	BMDC	Simple	6 Mono	None	5.8	0.87	76
221129	BMDC	Simple	6 Mono	None	6.5	0.84	67
221129	BMDC	Simple	6 Mono	None	7	0.97	22
221129	BMDC	Simple	6 Mono	None	5.5	0.94	28
221129	BMDC	Simple	6 Mono	None	5.8	0.95	21
221129	BMDC	Simple	6 Mono	None	15.4	0.96	113
221129	BMDC	Simple	6 Mono	None	9.2	0.85	33
221129	BMDC	Simple	6 Mono	None	5.1	0.93	22
221129	BMDC	Simple	6 Mono	None	8	0.96	21
221129	BMDC	Simple	6 Mono	None	6	0.92	61
221129	BMDC	Simple	6 Mono	None	21.4	0.86	113
221129	BMDC	Simple	6 Mono	None	29.9	0.9	124
221129	BMDC	Simple	6 Mono	None	21.4	0.92	138
221129	BMDC	Simple	6 Mono	None	5.3	0.95	105
221129	BMDC	Simple	6 Mono	None	8	0.89	48
221129	BMDC	Simple	6 Mono	None	6.3	0.94	59
221129	BMDC	Simple	6 Mono	None	41	0.93	136
221129	BMDC	Simple	6 Mono	None	7.2	0.88	74
221129	BMDC	Simple	6 Mono	None	17.8	0.95	108
221129	BMDC	Simple	6 Mono	None	6.5	0.94	16
221129	BMDC	Simple	6 Mono	None	6	0.86	100
221129	BMDC	Simple	6 Mono	None	6.5	0.9	138
221129	BMDC	Simple	6 Mono	None	5.5	0.82	141
221129	BMDC	Simple	6 Mono	None	10.6	0.87	207
221129	BMDC	Simple	6 Mono	None	4.8	0.93	54
221129	BMDC	Simple	6 Mono	None	9.2	0.9	100
221129	BMDC	Simple	6 Mono	None	17.1	0.93	62
221129	BMDC	Simple	6 Mono	None	9.9	0.95	32
221129	BMDC	Simple	6 Mono	None	7.2	0.96	20
221129	BMDC	Simple	6 Mono	None	8.4	0.96	59
221129	BMDC	Simple	6 Mono	None	11.6	0.88	64
221129	BMDC	Simple	6 Mono	None	6.3	0.84	132
221129	BMDC	Simple	6 Mono	None	12.8	0.82	110
221129	BMDC	Simple	6 Mono	None	5.8	0.95	39
221129	BMDC	Simple	6 Mono	None	13.5	0.86	171
221129	BMDC	Simple	6 Mono	None	9.9	0.96	68
221129	BMDC	Simple	6 Mono	None	6	0.92	89
221129	BMDC	Simple	6 Mono	None	8	0.95	105
221129	BMDC	Simple	6 Mono	None	6.3	0.99	34
221129	BMDC	Simple	6 Mono	None	7	0.94	122
221129	BMDC	Simple	6 Mono	None	10.8	0.82	35
221129	BMDC	Simple	6 Mono	None	7	0.9	76
221129	BMDC	Simple	6 Mono	None	7.5	0.97	96
221129	BMDC	Simple	6 Mono	None	5.5	0.92	23
221129	BMDC	Simple	6 Mono	None	5.5	0.95	40
221129	BMDC	Simple	6 Mono	None	7.2	0.97	36
221129	BMDC	Simple	6 Mono	None	6.7	0.99	18
221129	BMDC	Simple	6 Mono	None	11.1	0.92	50
221129	BMDC	Simple	6 Mono	None	8.9	0.93	33
221129	BMDC	Simple	6 Mono	None	6.7	0.86	80
221129	BMDC	Simple	6 Mono	None	5.5	0.87	125
221129	BMDC	Simple	6 Mono	None	8.7	0.86	95
221129	BMDC	Simple	6 Mono	None	8	0.83	33
221129	BMDC	Simple	6 Mono	None	5.5	0.89	40
221129	BMDC	Simple	6 Mono	None	11.1	0.94	72
221129	BMDC	Simple	6 Mono	None	5.1	0.85	61
221129	BMDC	Simple	6 Mono	None	9.4	0.95	43
221129	BMDC	Simple	6 Mono	None	9.9	0.92	63
221129	BMDC	Simple	6 Mono	None	8.7	0.96	48
221129	BMDC	Simple	6 Mono	None	7.7	0.96	34
221129	BMDC	Simple	6 Mono	None	6.3	0.93	27
221129	BMDC	Simple	6 Mono	None	10.4	0.87	59
221129	BMDC	Simple	6 Mono	None	7.5	0.93	28
221129	BMDC	Simple	6 Mono	None	19	0.88	163
221129	BMDC	Simple	6 Mono	None	6.3	0.91	47
221129	BMDC	Simple	6 Mono	None	6.5	0.96	18
221129	BMDC	Simple	6 Mono	None	6.3	0.89	170
221129	BMDC	Simple	6 Mono	None	5.3	0.99	32
221129	BMDC	Simple	6 Mono	None	6.5	0.83	232
221129	BMDC	Simple	6 Mono	None	7.2	0.88	132
221129	BMDC	Simple	6 Mono	None	6	0.82	33
221129	BMDC	Simple	6 Mono	None	8.4	0.93	117
221129	BMDC	Simple	6 Mono	None	6.7	0.81	109
221129	BMDC	Simple	6 Mono	None	11.1	0.84	29
221129	BMDC	Simple	6 Mono	None	4.8	0.97	82
221129	BMDC	Simple	6 Mono	None	17.3	0.94	209
221129	BMDC	Simple	6 Mono	None	6.5	0.98	56
221129	BMDC	Simple	6 Mono	None	10.8	0.86	114
221129	BMDC	Simple	6 Mono	None	9.4	0.95	22
221129	BMDC	Simple	6 Mono	None	11.8	0.87	139
221129	BMDC	Simple	6 Mono	None	7	0.81	105
221129	BMDC	Simple	6 Mono	None	5.3	0.95	26
221129	BMDC	Simple	6 Mono	None	8.9	0.97	80
221129	BMDC	Simple	6 Mono	None	17.6	0.84	58
221129	BMDC	Simple	6 Mono	None	6.5	0.86	68
221129	BMDC	Simple	6 Mono	None	5.1	0.95	57
221129	BMDC	Simple	6 Mono	None	6.5	0.98	125
221129	BMDC	Simple	6 Mono	None	7.5	0.92	32
221129	BMDC	Simple	6 Mono	None	6.7	0.95	42
221129	BMDC	Simple	6 Mono	None	14.9	0.93	93
221129	BMDC	Simple	6 Mono	None	22.7	0.91	81
221129	BMDC	Simple	6 Mono	None	9.6	0.87	177
221129	BMDC	Simple	6 Mono	None	7	0.89	111
221129	BMDC	Simple	6 Mono	None	5.1	0.97	51
221129	BMDC	Simple	6 Mono	None	12.3	0.97	84
221129	BMDC	Simple	6 Mono	None	5.3	0.89	43
221129	BMDC	Simple	6 Mono	None	8.9	0.92	29
221129	BMDC	Simple	6 Mono	None	4.4	1	52
221129	BMDC	Simple	6 Mono	None	9.5	0.94	58
221129	BMDC	Simple	6 Mono	None	8.8	0.96	65
221129	BMDC	Simple	6 Mono	None	10.5	0.91	30
221129	BMDC	Simple	6 Mono	None	4.2	0.93	141
221129	BMDC	Simple	6 Mono	None	9.5	0.94	163
221129	BMDC	Simple	6 Mono	None	4.4	0.94	43
221129	BMDC	Simple	6 Mono	None	4.8	0.89	64
221129	BMDC	Simple	6 Mono	None	4.2	0.83	25
221129	BMDC	Simple	6 Mono	None	7.4	0.84	34
221129	BMDC	Simple	6 Mono	None	6.3	0.88	61
221129	BMDC	Simple	6 Mono	None	5.1	0.98	37
221129	BMDC	Simple	6 Mono	None	8.8	0.86	55
221129	BMDC	Simple	6 Mono	None	25.1	0.93	185
221129	BMDC	Simple	6 Mono	None	10.7	0.87	149
221129	BMDC	Simple	6 Mono	None	4.8	0.85	147
221129	BMDC	Simple	6 Mono	None	9.7	0.88	128
221129	BMDC	Simple	6 Mono	None	9.1	0.88	99
221129	BMDC	Simple	6 Mono	None	6.9	0.87	60
221129	BMDC	Simple	6 Mono	None	5.3	0.87	104
221129	BMDC	Simple	6 Mono	None	10.3	0.82	50
221129	BMDC	Simple	6 Mono	None	5.1	0.84	72
221129	BMDC	Simple	6 Mono	None	4.8	0.96	19
221129	BMDC	Simple	6 Mono	None	5.5	0.98	20
221129	BMDC	Simple	6 Mono	None	4.8	0.93	75
221129	BMDC	Simple	6 Mono	None	4.4	0.96	65
221129	BMDC	Simple	6 Mono	None	5.7	0.99	129
221129	BMDC	Simple	6 Mono	None	5.7	0.87	31
221129	BMDC	Simple	6 Mono	None	4.2	0.82	64
221129	BMDC	Simple	6 Mono	None	4.4	0.83	24
221129	BMDC	Simple	6 Mono	None	6.3	0.94	63
221129	BMDC	Simple	6 Mono	None	12.2	0.89	133
221129	BMDC	Simple	6 Mono	None	9.3	0.87	40
221129	BMDC	Simple	6 Mono	None	8	0.89	17
221129	BMDC	Simple	6 Mono	None	5.3	0.9	39
221129	BMDC	Simple	6 Mono	None	6.7	0.92	44
221129	BMDC	Simple	6 Mono	None	15.8	0.93	91
221129	BMDC	Simple	6 Mono	None	32.2	0.92	161
221129	BMDC	Simple	6 Mono	None	6.7	0.99	31
221129	BMDC	Simple	6 Mono	None	8.8	0.91	39
221129	BMDC	Simple	6 Mono	None	14.9	0.96	30
221129	BMDC	Simple	6 Mono	None	9.3	0.9	81
221129	BMDC	Simple	6 Mono	None	5.3	1	30
221129	BMDC	Simple	6 Mono	None	5.3	0.97	22
221129	BMDC	Simple	6 Mono	None	11.8	0.9	182
221129	BMDC	Simple	6 Mono	None	34.1	0.87	107
221129	BMDC	Simple	6 Mono	None	101.5	0.97	207
221129	BMDC	Simple	6 Mono	None	24	0.87	235
221129	BMDC	Simple	6 Mono	None	7.2	0.97	78
221129	BMDC	Simple	6 Mono	None	10.3	0.97	73
221129	BMDC	Simple	6 Mono	None	7.2	0.84	32
221129	BMDC	Simple	6 Mono	None	4.2	0.96	39
221129	BMDC	Simple	6 Mono	None	13.1	0.95	71
221129	BMDC	Simple	6 Mono	None	59.4	0.93	177
221129	BMDC	Simple	6 Mono	None	51.6	0.93	201
221129	BMDC	Simple	6 Mono	None	92.6	0.88	198
221129	BMDC	Simple	6 Mono	None	6.1	0.91	83
221129	BMDC	Simple	6 Mono	None	7.4	0.95	82
221129	BMDC	Simple	6 Mono	None	5.1	0.95	25
221129	BMDC	Simple	6 Mono	None	5.1	0.89	37
221129	BMDC	Simple	6 Mono	None	33.9	0.87	164
221129	BMDC	Simple	6 Mono	None	74.1	0.86	185
221129	BMDC	Simple	6 Mono	None	42.9	0.95	128
221129	BMDC	Simple	6 Mono	None	32.6	0.88	130
221129	BMDC	Simple	6 Mono	None	6.3	0.93	38
221129	BMDC	Simple	6 Mono	None	9.9	0.83	154
221129	BMDC	Simple	6 Mono	None	5.5	0.93	85
221129	BMDC	Simple	6 Mono	None	9.9	0.92	127
221129	BMDC	Simple	6 Mono	None	5.3	0.96	68
221129	BMDC	Simple	6 Mono	None	4.2	0.91	19
221129	BMDC	Simple	6 Mono	None	24.6	0.94	131
221129	BMDC	Simple	6 Mono	None	12.2	0.95	38
221129	BMDC	Simple	6 Mono	None	6.1	0.83	125
221129	BMDC	Simple	6 Mono	None	4.2	0.89	96
221129	BMDC	Simple	6 Mono	None	5.1	0.86	22
221129	BMDC	Simple	6 Mono	None	4.6	1	56
221129	BMDC	Simple	6 Mono	None	4.6	0.83	22
221129	BMDC	Simple	6 Mono	None	6.5	0.85	102
221129	BMDC	Simple	6 Mono	None	5.1	0.98	25
221129	BMDC	Simple	6 Mono	None	6.3	0.86	42
221129	BMDC	Simple	6 Mono	None	4.6	0.94	36
221129	BMDC	Simple	6 Mono	None	5.5	0.96	50
221129	BMDC	Simple	6 Mono	None	4.4	0.87	156
221129	BMDC	Simple	6 Mono	None	8.8	0.97	106
221129	BMDC	Simple	6 Mono	None	6.3	0.96	41
221129	BMDC	Simple	6 Mono	None	8.6	0.88	69
221129	BMDC	Simple	6 Mono	None	5.3	0.92	145
221129	BMDC	Simple	6 Mono	None	9.5	0.9	167
221129	BMDC	Simple	6 Mono	None	5.3	0.99	27
221129	BMDC	Simple	6 Mono	None	4.8	0.81	99
221129	BMDC	Simple	6 Mono	None	5.1	0.89	106
221129	BMDC	Simple	6 Mono	None	6.9	0.88	86
221129	BMDC	Simple	6 Mono	None	5.5	0.96	55
221129	BMDC	Simple	6 Mono	None	5.7	0.94	24
221129	BMDC	Simple	6 Mono	None	7.2	0.95	29
221129	BMDC	Simple	6 Mono	None	12.4	0.89	144
221129	BMDC	Simple	6 Mono	None	8.6	0.9	69
221129	BMDC	Simple	6 Mono	None	6.1	0.98	40
221129	BMDC	Simple	6 Mono	None	6.1	0.95	115
230523	BMDC	Simple	1 Tri	None	44	0.94	54
230523	BMDC	Simple	1 Tri	None	40	0.95	49
230523	BMDC	Simple	1 Tri	None	26	0.88	39
230523	BMDC	Simple	1 Tri	None	27	0.93	71
230523	BMDC	Simple	1 Tri	None	36	0.82	67
230523	BMDC	Simple	1 Tri	None	44	0.93	72
230523	BMDC	Simple	1 Tri	None	31	0.85	204
230523	BMDC	Simple	1 Tri	None	20	0.98	129
230523	BMDC	Simple	1 Tri	None	23	0.99	40
230523	BMDC	Simple	1 Tri	None	34	0.85	129
230523	BMDC	Simple	1 Tri	None	27	0.86	29
230523	BMDC	Simple	1 Tri	None	22	0.95	142
230523	BMDC	Simple	1 Tri	None	20	0.83	950
230523	BMDC	Simple	1 Tri	None	24	0.91	154
230523	BMDC	Simple	1 Tri	None	25	0.97	23
230523	BMDC	Simple	1 Tri	None	60	0.89	47
240116	BMDC	Simple	6 Mono	None	5.7	0.91	38
240116	BMDC	Simple	6 Mono	None	6.8	0.9	86
240116	BMDC	Simple	6 Mono	None	14.6	0.9	135
240116	BMDC	Simple	6 Mono	None	7.6	0.88	67
240116	BMDC	Simple	6 Mono	None	21.6	0.93	87
240116	BMDC	Simple	6 Mono	None	10.8	0.89	93
240116	BMDC	Simple	6 Mono	None	11	0.84	198
240116	BMDC	Simple	6 Mono	None	6.3	0.89	130
240116	BMDC	Simple	6 Mono	None	29.2	0.98	88
240116	BMDC	Simple	6 Mono	None	21.4	0.97	78
240116	BMDC	Simple	6 Mono	None	6.3	0.89	81
240116	BMDC	Simple	6 Mono	None	4.4	0.92	95
240116	BMDC	Simple	6 Mono	None	7.8	0.96	100
240116	BMDC	Simple	6 Mono	None	17.1	0.88	29
240116	BMDC	Simple	6 Mono	None	6.3	0.99	28
240116	BMDC	Simple	6 Mono	None	8.5	0.88	117
240116	BMDC	Simple	6 Mono	None	10.6	0.95	36
240116	BMDC	Simple	6 Mono	None	21.6	0.97	95
240116	BMDC	Simple	6 Mono	None	24.6	0.95	59
240116	BMDC	Simple	6 Mono	None	5.9	0.98	42
240116	BMDC	Simple	6 Mono	None	5.3	0.88	75
240116	BMDC	Simple	6 Mono	None	14.2	0.83	213
240116	BMDC	Simple	6 Mono	None	4.4	0.83	155
240116	BMDC	Simple	6 Mono	None	11.9	0.87	101
240116	BMDC	Simple	6 Mono	None	13.3	0.94	105
240116	BMDC	Simple	6 Mono	None	17.8	0.89	97
240116	BMDC	Simple	6 Mono	None	21.6	0.92	179
240116	BMDC	Simple	6 Mono	None	10.2	0.92	131
240116	BMDC	Simple	6 Mono	None	8	0.87	19
240116	BMDC	Simple	6 Mono	None	5.3	0.95	59
240116	BMDC	Simple	6 Mono	None	8.7	0.82	89
240116	BMDC	Simple	6 Mono	None	25	0.82	134
240116	BMDC	Simple	6 Mono	None	5.1	0.96	52
240116	BMDC	Simple	6 Mono	None	5.5	0.94	84
240116	BMDC	Simple	6 Mono	None	22.2	0.92	101
240116	BMDC	Simple	6 Mono	None	16.7	0.91	86
240116	BMDC	Simple	6 Mono	None	25.8	0.92	134
240116	BMDC	Simple	6 Mono	None	11.6	0.98	145
240116	BMDC	Simple	6 Mono	None	26.2	0.81	345
240116	BMDC	Simple	6 Mono	None	9.1	0.82	226
240116	BMDC	Simple	6 Mono	None	9.3	0.83	58
240116	BMDC	Simple	6 Mono	None	5.3	0.86	74
240116	BMDC	Simple	6 Mono	None	8.9	0.87	158
240116	BMDC	Simple	6 Mono	None	17.6	0.83	143
240116	BMDC	Simple	6 Mono	None	5.9	0.9	54
240116	BMDC	Simple	6 Mono	None	10.4	0.87	235
240116	BMDC	Simple	6 Mono	None	8.9	0.92	12
240116	BMDC	Simple	6 Mono	None	4.7	0.84	31
240116	BMDC	Simple	6 Mono	None	9.3	0.94	89
240116	BMDC	Simple	6 Mono	None	10.6	0.83	280
240116	BMDC	Simple	6 Mono	None	11.6	0.87	57
240116	BMDC	Simple	6 Mono	None	12.9	0.88	83
240116	BMDC	Simple	6 Mono	None	13.8	0.85	174
240116	BMDC	Simple	6 Mono	None	7.8	0.97	45
240116	BMDC	Simple	6 Mono	None	20.1	0.94	72
240116	BMDC	Simple	6 Mono	None	9.1	0.84	45
240116	BMDC	Simple	6 Mono	None	22.4	0.83	199
240116	BMDC	Simple	6 Mono	None	21.4	0.83	123
240116	BMDC	Simple	6 Mono	None	4.4	0.82	18
240116	BMDC	Simple	6 Mono	None	21.6	0.95	118
240116	BMDC	Simple	6 Mono	None	14.8	0.85	120
240116	BMDC	Simple	6 Mono	None	21.8	0.91	176
240116	BMDC	Simple	6 Mono	None	15.9	0.85	76
240116	BMDC	Simple	6 Mono	None	4.2	1	44
240116	BMDC	Simple	6 Mono	None	14.6	0.81	209
240116	BMDC	Simple	6 Mono	None	13.3	0.93	154
240116	BMDC	Simple	6 Mono	None	4.9	0.95	31
240116	BMDC	Simple	6 Mono	None	5.3	0.94	52
240116	BMDC	Simple	6 Mono	None	5.5	0.87	173
240116	BMDC	Simple	6 Mono	None	7	0.92	74
240116	BMDC	Simple	6 Mono	None	11	0.9	135
240116	BMDC	Simple	6 Mono	None	12.5	0.84	129
240116	BMDC	Simple	6 Mono	None	4.4	1	64
240116	BMDC	Simple	6 Mono	None	4.9	0.87	38
240116	BMDC	Simple	6 Mono	None	4.9	0.9	21
240116	BMDC	Simple	6 Mono	None	14.8	0.87	65
240116	BMDC	Simple	6 Mono	None	13.8	0.93	85
240116	BMDC	Simple	6 Mono	None	5.7	0.83	136
240116	BMDC	Simple	6 Mono	None	11.2	0.96	44
240116	BMDC	Simple	6 Mono	None	8	0.82	248
240116	BMDC	Simple	6 Mono	None	4.2	0.97	42
240116	BMDC	Simple	6 Mono	None	11.2	0.81	151
240116	BMDC	Simple	6 Mono	None	20.7	0.84	322
240116	BMDC	Simple	6 Mono	None	11	0.96	110
240116	BMDC	Simple	6 Mono	None	29.8	0.93	184
240116	BMDC	Simple	6 Mono	None	25.2	0.86	213
240116	BMDC	Simple	6 Mono	None	13.3	0.82	48
240116	BMDC	Simple	6 Mono	None	10.2	0.85	130
240116	BMDC	Simple	6 Mono	None	18	0.94	105
240116	BMDC	Simple	6 Mono	None	16.7	0.91	94
240116	BMDC	Simple	6 Mono	None	17.6	0.86	249
240116	BMDC	Simple	6 Mono	None	20.7	0.98	174
240116	BMDC	Simple	6 Mono	None	8.5	0.9	126
240116	BMDC	Simple	6 Mono	None	16.5	0.97	111
240116	BMDC	Simple	6 Mono	None	5.5	0.9	66
240116	BMDC	Simple	6 Mono	None	6.1	0.89	43
240116	BMDC	Simple	6 Mono	None	4.9	0.94	94
240116	BMDC	Simple	6 Mono	None	20.7	0.95	256
240116	BMDC	Simple	6 Mono	None	6.8	0.91	30
240116	BMDC	Simple	6 Mono	None	10.4	0.87	51
240116	BMDC	Simple	6 Mono	None	14.4	0.93	123
240116	BMDC	Simple	6 Mono	None	5.3	0.97	99
240116	BMDC	Simple	6 Mono	None	4.9	0.86	18
240116	BMDC	Simple	6 Mono	None	5.7	0.89	98
240116	BMDC	Simple	6 Mono	None	6.8	0.93	91
240116	BMDC	Simple	6 Mono	None	5.9	0.98	30
240116	BMDC	Simple	6 Mono	None	29	0.92	130
240116	BMDC	Simple	6 Mono	None	6.6	0.99	70
240116	BMDC	Simple	6 Mono	None	5.3	0.91	47
240116	BMDC	Simple	6 Mono	None	86	0.83	170
240116	BMDC	Simple	6 Mono	None	78	0.88	45
240116	BMDC	Simple	6 Mono	None	95	0.91	271
240116	BMDC	Simple	6 Mono	None	26	0.83	276
240116	BMDC	Simple	6 Mono	None	65	0.9	73
240116	BMDC	Simple	6 Mono	None	74	0.86	66
240116	BMDC	Simple	6 Mono	None	32	0.94	59
240116	BMDC	Simple	6 Mono	None	113	0.91	222
240116	BMDC	Simple	6 Mono	None	108	0.92	140
240116	BMDC	Simple	6 Mono	None	160	0.82	244
240116	BMDC	Simple	6 Mono	None	134	0.9	202
240116	BMDC	Simple	6 Mono	None	25	0.91	151
240116	BMDC	Simple	6 Mono	None	215	0.95	129
240116	BMDC	Simple	6 Mono	None	172	0.87	145
240116	BMDC	Simple	6 Mono	None	164	0.87	193
240116	BMDC	Simple	6 Mono	None	202	0.91	207
240116	BMDC	Simple	6 Mono	None	200	0.91	177
240116	BMDC	Simple	6 Mono	None	35	0.85	80
240116	BMDC	Simple	6 Mono	None	207	0.84	320
240116	BMDC	Simple	6 Mono	None	120	0.94	82
240116	BMDC	Simple	6 Mono	None	165	0.92	146
240116	BMDC	Simple	6 Mono	None	109	0.92	61
240116	BMDC	Simple	6 Mono	None	164	0.84	41
240116	BMDC	Simple	6 Mono	None	167	0.92	107
240116	BMDC	Simple	6 Mono	None	37	0.95	84
240116	BMDC	Simple	6 Mono	None	115	0.92	69
240116	BMDC	Simple	6 Mono	None	107	0.87	219
240116	BMDC	Simple	6 Mono	None	153	0.91	116
240116	BMDC	Simple	6 Mono	None	214	0.92	183
240116	BMDC	Simple	6 Mono	None	164	0.94	143
240116	BMDC	Simple	6 Mono	None	217	0.93	204
240116	BMDC	Simple	6 Mono	None	244	0.91	257
240116	BMDC	Simple	6 Mono	None	112	0.95	177
240116	BMDC	Simple	6 Mono	None	97	0.9	153
240116	BMDC	Simple	6 Mono	None	113	0.88	133
240116	BMDC	Simple	6 Mono	None	210	0.96	198
240116	BMDC	Simple	6 Mono	None	211	0.96	157
240116	BMDC	Simple	6 Mono	None	77	0.87	89
240116	BMDC	Simple	6 Mono	None	215	0.88	362
240116	BMDC	Simple	6 Mono	None	176	0.91	123
240116	BMDC	Simple	6 Mono	None	66	0.89	147
240116	BMDC	Simple	6 Mono	None	62	0.93	56
240116	BMDC	Simple	6 Mono	None	152	0.87	136
240116	BMDC	Simple	6 Mono	None	118	0.82	133
240116	BMDC	Simple	6 Mono	None	94	0.95	176
240116	BMDC	Simple	6 Mono	None	138	0.88	108
240116	BMDC	Simple	6 Mono	None	20	0.87	51
240116	BMDC	Simple	6 Mono	None	60	0.92	107
240116	BMDC	Simple	6 Mono	None	28	0.88	77
240116	BMDC	Simple	6 Mono	None	35	0.94	79
240116	BMDC	Simple	6 Mono	None	23	0.81	51
240116	BMDC	Simple	6 Mono	None	40	0.94	43
240116	BMDC	Simple	6 Mono	None	24	0.92	33
240116	BMDC	Simple	6 Mono	None	54	0.9	61
240116	BMDC	Simple	6 Mono	None	35	0.88	26
240116	BMDC	Simple	6 Mono	None	43	0.82	57
240116	BMDC	Simple	6 Mono	None	54	0.82	159
240116	BMDC	Simple	6 Mono	None	22	0.97	42
240116	BMDC	Simple	6 Mono	None	80	0.92	98
240116	BMDC	Simple	6 Mono	None	24	0.83	65
240116	BMDC	Simple	6 Mono	None	32	0.82	105
240116	BMDC	Simple	6 Mono	None	147	0.84	145
240116	BMDC	Simple	6 Mono	None	169	0.89	201
240116	BMDC	Simple	6 Mono	None	172	0.93	248
240116	BMDC	Simple	6 Mono	None	169	0.87	197
240116	BMDC	Simple	6 Mono	None	105	0.83	151
240116	BMDC	Simple	6 Mono	None	71	0.91	149
240116	BMDC	Simple	6 Mono	None	225	0.88	143
240116	BMDC	Simple	6 Mono	None	220	0.93	178
240116	BMDC	Simple	6 Mono	None	313	0.94	271
240116	BMDC	Simple	6 Mono	None	367	0.89	361
240116	BMDC	Simple	6 Mono	None	227	0.93	261
240116	BMDC	Simple	6 Mono	None	56	0.87	64
240116	BMDC	Simple	6 Mono	None	62	0.84	41
240116	BMDC	Simple	6 Mono	None	219	0.9	162
240116	BMDC	Simple	6 Mono	None	239	0.9	277
240116	BMDC	Simple	6 Mono	None	338	0.87	230
240116	BMDC	Simple	6 Mono	None	324	0.92	242
240116	BMDC	Simple	6 Mono	None	391	0.89	286
240116	BMDC	Simple	6 Mono	None	236	0.92	222
240116	BMDC	Simple	6 Mono	None	95	0.91	115
240116	BMDC	Simple	6 Mono	None	258	0.86	75
240116	BMDC	Simple	6 Mono	None	253	0.9	111
240116	BMDC	Simple	6 Mono	None	404	0.91	303
240116	BMDC	Simple	6 Mono	None	288	0.94	310
240116	BMDC	Simple	6 Mono	None	350	0.91	275
240116	BMDC	Simple	6 Mono	None	204	0.86	233
240116	BMDC	Simple	6 Mono	None	95	0.92	79
240116	BMDC	Simple	6 Mono	None	162	0.93	174
240116	BMDC	Simple	6 Mono	None	288	0.87	394
240116	BMDC	Simple	6 Mono	None	323	0.85	181
240116	BMDC	Simple	6 Mono	None	289	0.97	232
240116	BMDC	Simple	6 Mono	None	321	0.92	243
240116	BMDC	Simple	6 Mono	None	130	0.9	174
240116	BMDC	Simple	6 Mono	None	160	0.95	197
240116	BMDC	Simple	6 Mono	None	147	0.91	234
240116	BMDC	Simple	6 Mono	None	250	0.94	365
240116	BMDC	Simple	6 Mono	None	267	0.91	305
240116	BMDC	Simple	6 Mono	None	182	0.93	210
240116	BMDC	Simple	6 Mono	None	28	0.9	128
240116	BMDC	Simple	6 Mono	None	43	0.84	74
240116	BMDC	Simple	6 Mono	None	76	0.96	165
240116	BMDC	Simple	6 Mono	None	21	0.91	20
240116	BMDC	Simple	6 Mono	None	54	0.87	77
240116	BMDC	Simple	6 Mono	None	22	0.86	107
240116	BMDC	Simple	6 Mono	None	24	0.97	17
240116	BMDC	Simple	6 Mono	None	152	0.93	204
240116	BMDC	Simple	6 Mono	None	158	0.91	90
240116	BMDC	Simple	6 Mono	None	131	0.91	163
240116	BMDC	Simple	6 Mono	None	113	0.94	316
240116	BMDC	Simple	6 Mono	None	129	0.94	185
240116	BMDC	Simple	6 Mono	None	252	0.9	154
240116	BMDC	Simple	6 Mono	None	338	0.88	300
240116	BMDC	Simple	6 Mono	None	383	0.96	371
240116	BMDC	Simple	6 Mono	None	301	0.96	216
240116	BMDC	Simple	6 Mono	None	188	0.94	129
240116	BMDC	Simple	6 Mono	None	46	0.98	37
240116	BMDC	Simple	6 Mono	None	44	0.86	100
240116	BMDC	Simple	6 Mono	None	41	0.93	154
240116	BMDC	Simple	6 Mono	None	217	0.93	116
240116	BMDC	Simple	6 Mono	None	300	0.96	262
240116	BMDC	Simple	6 Mono	None	318	0.92	212
240116	BMDC	Simple	6 Mono	None	292	0.92	172
240116	BMDC	Simple	6 Mono	None	296	0.88	126
240116	BMDC	Simple	6 Mono	None	307	0.89	204
240116	BMDC	Simple	6 Mono	None	225	0.9	142
240116	BMDC	Simple	6 Mono	None	49	0.86	47
240116	BMDC	Simple	6 Mono	None	181	0.91	115
240116	BMDC	Simple	6 Mono	None	262	0.95	342
240116	BMDC	Simple	6 Mono	None	248	0.91	202
240116	BMDC	Simple	6 Mono	None	259	0.94	205
240116	BMDC	Simple	6 Mono	None	326	0.91	205
240116	BMDC	Simple	6 Mono	None	248	0.92	235
240116	BMDC	Simple	6 Mono	None	235	0.93	250
240116	BMDC	Simple	6 Mono	None	139	0.9	142
240116	BMDC	Simple	6 Mono	None	60	0.82	112
240116	BMDC	Simple	6 Mono	None	102	0.83	410
240116	BMDC	Simple	6 Mono	None	39	0.87	97
240116	BMDC	Simple	6 Mono	None	166	0.89	222
240116	BMDC	Simple	6 Mono	None	137	0.91	125
240116	BMDC	Simple	6 Mono	None	51	0.96	116
240116	BMDC	Simple	6 Mono	None	26	0.9	35
240116	BMDC	Simple	6 Mono	None	42	0.94	28
240116	BMDC	Simple	6 Mono	None	203	0.84	215
240116	BMDC	Simple	6 Mono	None	190	0.9	246
240116	BMDC	Simple	6 Mono	None	197	0.85	299
240116	BMDC	Simple	6 Mono	None	177	0.84	203
240116	BMDC	Simple	6 Mono	None	340	0.91	244
240116	BMDC	Simple	6 Mono	None	284	0.87	207
240116	BMDC	Simple	6 Mono	None	121	0.91	95
240116	BMDC	Simple	6 Mono	None	33	0.86	24
240116	BMDC	Simple	6 Mono	None	200	0.88	270
240116	BMDC	Simple	6 Mono	None	293	0.87	232
240116	BMDC	Simple	6 Mono	None	281	0.95	250
240116	BMDC	Simple	6 Mono	None	58	0.96	108
240116	BMDC	Simple	6 Mono	None	104	0.85	292
240116	BMDC	Simple	6 Mono	None	94	0.87	199
240116	BMDC	Simple	6 Mono	None	164	0.86	175
240116	BMDC	Simple	6 Mono	None	138	0.93	185
240116	BMDC	Simple	6 Mono	None	72	0.93	133
240116	BMDC	Simple	6 Mono	None	30	0.94	50
240116	BMDC	Simple	6 Mono	None	21	0.93	116
240116	BMDC	Simple	1 Tri	None	4.1	0.84	146
240116	BMDC	Simple	1 Tri	None	3.7	0.96	114
240116	BMDC	Simple	1 Tri	None	5.8	0.89	67
240116	BMDC	Simple	1 Tri	None	6.7	0.92	155
240116	BMDC	Simple	1 Tri	None	6.9	0.86	144
240116	BMDC	Simple	1 Tri	None	14.3	0.96	160
240116	BMDC	Simple	1 Tri	None	9.6	0.93	217
240116	BMDC	Simple	1 Tri	None	3.7	0.89	74
240116	BMDC	Simple	1 Tri	None	6.9	0.88	65
240116	BMDC	Simple	1 Tri	None	7.1	0.9	99
240116	BMDC	Simple	1 Tri	None	2.7	0.94	90
240116	BMDC	Simple	1 Tri	None	3.3	0.89	140
240116	BMDC	Simple	1 Tri	None	5.9	0.91	95
240116	BMDC	Simple	1 Tri	None	5.5	0.84	149
240116	BMDC	Simple	1 Tri	None	14.9	0.89	154
240116	BMDC	Simple	1 Tri	None	9	0.93	106
240116	BMDC	Simple	1 Tri	None	8	0.93	227
240116	BMDC	Simple	1 Tri	None	2.1	0.94	70
240116	BMDC	Simple	1 Tri	None	3.5	0.9	138
240116	BMDC	Simple	1 Tri	None	5.7	0.85	206
240116	BMDC	Simple	1 Tri	None	2.8	0.92	99
240116	BMDC	Simple	1 Tri	None	2.9	0.92	113
240116	BMDC	Simple	1 Tri	None	6.3	0.88	116
240116	BMDC	Simple	1 Tri	None	12.1	0.92	297
240116	BMDC	Simple	1 Tri	None	9.6	0.92	173
240116	BMDC	Simple	1 Tri	None	7	0.93	101
240116	BMDC	Simple	1 Tri	None	2.5	0.95	57
240116	BMDC	Simple	1 Tri	None	3	0.88	154
240116	BMDC	Simple	1 Tri	None	6.9	0.93	108
240116	BMDC	Simple	1 Tri	None	2.5	0.84	46
240116	BMDC	Simple	1 Tri	None	4.3	0.9	88
240116	BMDC	Simple	1 Tri	None	3.4	0.87	43
240116	BMDC	Simple	1 Tri	None	8	0.92	162
240116	BMDC	Simple	1 Tri	None	6.1	0.89	83
240116	BMDC	Simple	1 Tri	None	6.1	0.91	135
240116	BMDC	Simple	1 Tri	None	8.9	0.92	269
240116	BMDC	Simple	1 Tri	None	7.5	0.93	70
240116	BMDC	Simple	1 Tri	None	8.4	0.88	277
240116	BMDC	Simple	1 Tri	None	8.4	0.86	224
240116	BMDC	Simple	1 Tri	None	3.2	0.95	82
240116	BMDC	Simple	1 Tri	None	2.3	0.88	41
240116	BMDC	Simple	1 Tri	None	2.8	0.91	85
240116	BMDC	Simple	1 Tri	None	2.9	0.96	46
240116	BMDC	Simple	1 Tri	None	4.1	0.85	88
240116	BMDC	Simple	1 Tri	None	4.4	0.97	60
240116	BMDC	Simple	1 Tri	None	3.7	0.86	106
240116	BMDC	Simple	1 Tri	None	8.1	0.98	188
240116	BMDC	Simple	1 Tri	None	6.8	0.87	89
240116	BMDC	Simple	1 Tri	None	7.3	0.81	191
240116	BMDC	Simple	1 Tri	None	6.4	0.92	149
240116	BMDC	Simple	1 Tri	None	5.7	0.91	91
240116	BMDC	Simple	1 Tri	None	4.5	0.98	84
240116	BMDC	Simple	1 Tri	None	11.5	0.93	153
240116	BMDC	Simple	1 Tri	None	7.1	0.91	61
240116	BMDC	Simple	1 Tri	None	10.5	0.95	202
240116	BMDC	Simple	1 Tri	None	7.2	0.93	177
240116	BMDC	Simple	1 Tri	None	4	0.97	151
240116	BMDC	Simple	1 Tri	None	3.4	0.91	130
240116	BMDC	Simple	1 Tri	None	4.7	0.9	40
240116	BMDC	Simple	1 Tri	None	6.9	0.86	78
240116	BMDC	Simple	1 Tri	None	8	0.9	172
240116	BMDC	Simple	1 Tri	None	10.1	0.87	149
240116	BMDC	Simple	1 Tri	None	5.8	0.92	154
240116	BMDC	Simple	1 Tri	None	4.4	0.93	169
240116	BMDC	Simple	1 Tri	None	14.9	0.87	199
240116	BMDC	Simple	1 Tri	None	5.2	0.93	98
240116	BMDC	Simple	1 Tri	None	13.1	0.93	193
240116	BMDC	Simple	1 Tri	None	11.9	0.91	228
240116	BMDC	Simple	1 Tri	None	2.1	0.89	136
240116	BMDC	Simple	1 Tri	None	8	0.97	133
240116	BMDC	Simple	1 Tri	None	5.1	0.86	42
240116	BMDC	Simple	1 Tri	None	9.1	0.92	141
240116	BMDC	Simple	1 Tri	None	14.3	0.9	225
240116	BMDC	Simple	1 Tri	None	7.8	0.89	104
240116	BMDC	Simple	1 Tri	None	4.3	0.89	78
240116	BMDC	Simple	1 Tri	None	9.2	0.95	158
240116	BMDC	Simple	1 Tri	None	3.2	0.86	24
240116	BMDC	Simple	1 Tri	None	2.9	0.85	18
240116	BMDC	Simple	1 Tri	None	2.4	0.92	20
240116	BMDC	Simple	1 Tri	None	12.8	0.85	150
240116	BMDC	Simple	1 Tri	None	2.2	0.96	78
240116	BMDC	Simple	1 Tri	None	5.6	0.9	56
240116	BMDC	Simple	1 Tri	None	13.8	0.84	300
240116	BMDC	Simple	1 Tri	None	6.8	0.91	137
240116	BMDC	Simple	1 Tri	None	9	0.94	118
240116	BMDC	Simple	1 Tri	None	10.1	0.91	142
240116	BMDC	Simple	1 Tri	None	8	0.95	141
240116	BMDC	Simple	1 Tri	None	11.3	0.94	179
240116	BMDC	Simple	1 Tri	None	10.7	0.96	206
240116	BMDC	Simple	1 Tri	None	9.2	0.92	123
240116	BMDC	Simple	1 Tri	None	4.1	0.9	76
240116	BMDC	Simple	1 Tri	None	3.2	0.97	75
240116	BMDC	Simple	1 Tri	None	3	0.87	93
240116	BMDC	Simple	1 Tri	None	4.3	0.85	126
240116	BMDC	Simple	1 Tri	None	12.4	0.95	199
240116	BMDC	Simple	1 Tri	None	2.9	0.85	166
240116	BMDC	Simple	1 Tri	None	9.2	0.9	174
240116	BMDC	Simple	1 Tri	None	18	0.91	244
240116	BMDC	Simple	1 Tri	None	3	0.89	58
240116	BMDC	Simple	1 Tri	None	4.9	0.89	76
240116	BMDC	Simple	1 Tri	None	6.4	0.94	97
240116	BMDC	Simple	1 Tri	None	9.3	0.93	188
240116	BMDC	Simple	1 Tri	None	7.7	0.93	223
240116	BMDC	Simple	1 Tri	None	5.6	0.93	105
240116	BMDC	Simple	1 Tri	None	17.7	0.95	188
240116	BMDC	Simple	1 Tri	None	6.4	0.91	80
240116	BMDC	Simple	1 Tri	None	6.9	0.95	60
240116	BMDC	Simple	1 Tri	None	3.3	0.85	227
240116	BMDC	Simple	1 Tri	None	4.8	0.82	277
240116	BMDC	Simple	1 Tri	None	3.9	0.92	43
240116	BMDC	Simple	1 Tri	None	14.4	0.88	456
240116	BMDC	Simple	1 Tri	None	4	0.84	71
240116	BMDC	Simple	1 Tri	None	3.7	0.92	169
240116	BMDC	Simple	1 Tri	None	12	0.89	154
240116	BMDC	Simple	1 Tri	None	10.5	0.91	240
240116	BMDC	Simple	1 Tri	None	14.3	0.91	291
240116	BMDC	Simple	1 Tri	None	3.4	0.89	101
240116	BMDC	Simple	1 Tri	None	3.9	0.95	40
240116	BMDC	Simple	1 Tri	None	4.7	0.97	151
240116	BMDC	Simple	1 Tri	None	10.5	0.92	134
240116	BMDC	Simple	1 Tri	None	13.9	0.93	155
240116	BMDC	Simple	1 Tri	None	7.3	0.85	186
240116	BMDC	Simple	1 Tri	None	17.7	0.89	263
240116	BMDC	Simple	1 Tri	None	4.3	0.92	119
240116	BMDC	Simple	1 Tri	None	2.6	0.96	36
240116	BMDC	Simple	1 Tri	None	2.1	0.86	88
240116	BMDC	Simple	1 Tri	None	3.2	0.88	85
240116	BMDC	Simple	1 Tri	None	5.1	0.9	244
240116	BMDC	Simple	1 Tri	None	7.1	0.94	144
240116	BMDC	Simple	1 Tri	None	8.8	0.85	164
240116	BMDC	Simple	1 Tri	None	7.1	0.93	215
240116	BMDC	Simple	1 Tri	None	7.8	0.9	223
240116	BMDC	Simple	1 Tri	None	2.9	0.84	77
240116	BMDC	Simple	1 Tri	None	5.2	0.94	160
240116	BMDC	Simple	1 Tri	None	10.3	0.85	108
240116	BMDC	Simple	1 Tri	None	6.1	0.94	115
240116	BMDC	Simple	1 Tri	None	8.6	0.88	119
240116	BMDC	Simple	1 Tri	None	14.1	0.94	271
240116	BMDC	Simple	1 Tri	None	6	0.88	276
240116	BMDC	Simple	1 Tri	None	2.1	0.92	96
240116	BMDC	Simple	1 Tri	None	5.1	0.85	158
240116	BMDC	Simple	1 Tri	None	6.9	0.92	191
240116	BMDC	Simple	1 Tri	None	16.2	0.88	312
240116	BMDC	Simple	1 Tri	None	7.3	0.92	159
240116	BMDC	Simple	1 Tri	None	12.9	0.97	206
240116	BMDC	Simple	1 Tri	None	9	0.91	153
240116	BMDC	Simple	1 Tri	None	6.7	0.89	83
240116	BMDC	Simple	1 Tri	None	5.5	0.85	210
240116	BMDC	Simple	1 Tri	None	9	0.85	118
240116	BMDC	Simple	1 Tri	None	9.8	0.93	171
240116	BMDC	Simple	1 Tri	None	11.2	0.92	205
240116	BMDC	Simple	1 Tri	None	18.3	0.93	229
240116	BMDC	Simple	1 Tri	None	5.3	0.88	80
240116	BMDC	Simple	1 Tri	None	3.1	0.95	90
240116	BMDC	Simple	1 Tri	None	4.4	0.91	163
240116	BMDC	Simple	1 Tri	None	6.1	0.9	105
240116	BMDC	Simple	1 Tri	None	4.3	0.89	111
240116	BMDC	Simple	1 Tri	None	12.6	0.88	204
240116	BMDC	Simple	1 Tri	None	18.1	0.91	403
240116	BMDC	Simple	1 Tri	None	15.6	0.94	177
240116	BMDC	Simple	1 Tri	None	3.2	0.99	66
240116	BMDC	Simple	1 Tri	None	3.6	0.89	22
240116	BMDC	Simple	1 Tri	None	4	0.96	67
240116	BMDC	Simple	1 Tri	None	10	0.95	222
240116	BMDC	Simple	1 Tri	None	10.6	0.94	170
240116	BMDC	Simple	1 Tri	None	3.5	0.97	96
240116	BMDC	Simple	1 Tri	None	3.4	0.94	104
240116	BMDC	Simple	1 Tri	None	4.2	0.92	65
240116	BMDC	Simple	1 Tri	None	5.2	0.91	144
240116	BMDC	Simple	1 Tri	None	2.4	0.83	127
240116	BMDC	Simple	1 Tri	None	7.8	0.88	167
240116	BMDC	Simple	1 Tri	None	13.8	0.86	358
240116	BMDC	Simple	1 Tri	None	2.6	0.97	154
240116	BMDC	Simple	1 Tri	None	2.6	0.89	296
240116	BMDC	Simple	1 Tri	None	2.7	0.91	80
240116	BMDC	Simple	1 Tri	None	5.5	0.93	176
240116	BMDC	Simple	1 Tri	None	3.3	0.85	31
240116	BMDC	Simple	1 Tri	None	2.1	0.88	60
240116	BMDC	Simple	1 Tri	None	2.4	0.92	47
240116	BMDC	Simple	1 Tri	None	3.3	0.88	73
240116	BMDC	Simple	1 Tri	None	4.5	0.91	58
240116	BMDC	Simple	1 Tri	None	13.9	0.81	428
240116	BMDC	Simple	1 Tri	None	3.1	0.92	61
240116	BMDC	Simple	1 Tri	None	4.3	0.81	132
240116	BMDC	Simple	1 Tri	None	4.7	0.88	133
240116	BMDC	Simple	1 Tri	None	4.5	0.85	33
240116	BMDC	Simple	1 Tri	None	2.3	0.91	73
240116	BMDC	Simple	1 Tri	None	2.3	0.94	89
240116	BMDC	Simple	1 Tri	None	7	0.88	144
240116	BMDC	Simple	1 Tri	None	13.7	0.94	256
240116	BMDC	Simple	1 Tri	None	3.9	0.91	150
240116	BMDC	Simple	1 Tri	None	4.1	0.96	92
240116	BMDC	Simple	1 Tri	None	12.7	0.87	362
240116	BMDC	Simple	1 Tri	None	3	0.91	98
240116	BMDC	Simple	1 Tri	None	2.1	0.94	132
240116	BMDC	Simple	1 Tri	None	4.3	0.94	174
240116	BMDC	Simple	1 Tri	None	2.7	0.96	33
240116	BMDC	Simple	1 Tri	None	2.3	0.91	23
240116	BMDC	Simple	1 Tri	None	2.5	0.95	68
240116	BMDC	Simple	1 Tri	None	10.3	0.9	154
240116	BMDC	Simple	1 Tri	None	5.7	0.9	225
240116	BMDC	Simple	1 Tri	None	16.5	0.93	265
240116	BMDC	Simple	1 Tri	None	2.7	0.93	78
240116	BMDC	Simple	1 Tri	None	4.3	0.92	174
240116	BMDC	Simple	1 Tri	None	4.4	0.81	229
240116	BMDC	Simple	1 Tri	None	3.3	0.9	46
240116	BMDC	Simple	1 Tri	None	2.7	0.88	136
240116	BMDC	Simple	1 Tri	None	2.7	0.89	49
240116	BMDC	Simple	1 Tri	None	2.4	0.86	102
240116	BMDC	Simple	1 Tri	None	5.6	0.88	83
240116	BMDC	Simple	1 Tri	None	11.9	0.89	203
240116	BMDC	Simple	1 Tri	None	12.8	0.81	186
240116	BMDC	Simple	1 Tri	None	10	0.91	273
240116	BMDC	Simple	1 Tri	None	8.1	0.9	233
240116	BMDC	Simple	1 Tri	None	3.4	0.9	31
240116	BMDC	Simple	1 Tri	None	2.1	0.84	55
240116	BMDC	Simple	1 Tri	None	2.5	0.97	92
240116	BMDC	Simple	1 Tri	None	2.2	0.96	77
240116	BMDC	Simple	1 Tri	None	3.9	0.9	98
240116	BMDC	Simple	1 Tri	None	3.8	0.84	243
240116	BMDC	Simple	1 Tri	None	2.4	0.81	55
240116	BMDC	Simple	1 Tri	None	2.2	0.94	68
240116	BMDC	Simple	1 Tri	None	2.6	0.95	36
240116	BMDC	Simple	1 Tri	None	16.2	0.9	326
240116	BMDC	Simple	1 Tri	None	9.5	0.88	142
240116	BMDC	Simple	1 Tri	None	11.7	0.91	180
240116	BMDC	Simple	1 Tri	None	8.7	0.87	242
240116	BMDC	Simple	1 Tri	None	3.2	0.88	42
240116	BMDC	Simple	1 Tri	None	2.7	0.83	85
240116	BMDC	Simple	1 Tri	None	7.3	0.91	217
240116	BMDC	Simple	1 Tri	None	11	0.89	160
240116	BMDC	Simple	1 Tri	None	8	0.86	104
240116	BMDC	Simple	1 Tri	None	9.1	0.89	158
240116	BMDC	Simple	1 Tri	None	11.2	0.83	217
240116	BMDC	Simple	1 Tri	None	2.4	0.95	169
240116	BMDC	Simple	1 Tri	None	2.1	0.88	96
240116	BMDC	Simple	1 Tri	None	2.3	0.96	74
240116	BMDC	Simple	1 Tri	None	2.3	0.93	81
240116	BMDC	Simple	1 Tri	None	3.1	0.89	115
240116	BMDC	Simple	1 Tri	None	13.7	0.9	242
240116	BMDC	Simple	1 Tri	None	7.4	0.92	128
240116	BMDC	Simple	1 Tri	None	8.4	0.94	192
240116	BMDC	Simple	1 Tri	None	9.5	0.82	143
240116	BMDC	Simple	1 Tri	None	2.1	0.83	107
240116	BMDC	Simple	1 Tri	None	2.1	0.97	62
240116	BMDC	Simple	1 Tri	None	2.1	0.84	30
240116	BMDC	Simple	1 Tri	None	3.2	0.92	135
240116	BMDC	Simple	1 Tri	None	2.4	0.9	51
240116	BMDC	Simple	1 Tri	None	2.7	0.97	39
240116	BMDC	Simple	1 Tri	None	6.4	0.84	117
240116	BMDC	Simple	1 Tri	None	13.4	0.97	210
240116	BMDC	Simple	1 Tri	None	13.7	0.96	154
240116	BMDC	Simple	1 Tri	None	9.1	0.87	217
240116	BMDC	Simple	1 Tri	None	2.9	0.96	64
240116	BMDC	Simple	1 Tri	None	4.7	0.87	91
240116	BMDC	Simple	1 Tri	None	5.8	0.84	233
240116	BMDC	Simple	1 Tri	None	5	0.93	58
240116	BMDC	Simple	1 Tri	None	10.2	0.91	47
240116	BMDC	Simple	1 Tri	None	9.2	0.89	37
240116	BMDC	Simple	1 Tri	None	11	0.88	81
240116	BMDC	Simple	1 Tri	None	14.1	0.94	193
240116	BMDC	Simple	1 Tri	None	2.9	0.98	33
240116	BMDC	Simple	1 Tri	None	12.3	0.95	97
240116	BMDC	Simple	1 Tri	None	3.6	0.96	20
240116	BMDC	Simple	1 Tri	None	9.5	0.9	99
240116	BMDC	Simple	1 Tri	None	7.4	0.87	50
240116	BMDC	Simple	1 Tri	None	12.1	0.81	97
240116	BMDC	Simple	1 Tri	None	2.8	0.89	80
240116	BMDC	Simple	1 Tri	None	3.5	0.91	119
240116	BMDC	Simple	1 Tri	None	11	0.82	187
240116	BMDC	Simple	1 Tri	None	14.2	0.81	228
240116	BMDC	Simple	1 Tri	None	12.7	0.84	112
240116	BMDC	Simple	1 Tri	None	5.9	0.86	49
240116	BMDC	Simple	1 Tri	None	11.8	0.87	116
240116	BMDC	Simple	1 Tri	None	5.1	0.89	50
240116	BMDC	Simple	1 Tri	None	8.2	0.82	281
240116	BMDC	Simple	1 Tri	None	13.2	0.91	106
240116	BMDC	Simple	1 Tri	None	8.6	0.83	122
240116	BMDC	Simple	1 Tri	None	8.3	0.89	39
240116	BMDC	Simple	1 Tri	None	6.9	0.97	64
240116	BMDC	Simple	1 Tri	None	6.5	0.87	175
240116	BMDC	Simple	1 Tri	None	10.1	0.85	154
240116	BMDC	Simple	1 Tri	None	6	0.95	119
240116	BMDC	Simple	1 Tri	None	3.1	0.89	39
240116	BMDC	Simple	1 Tri	None	10.7	0.81	98
240116	BMDC	Simple	1 Tri	None	11.2	0.91	74
240116	BMDC	Simple	1 Tri	None	18.3	0.92	216
240116	BMDC	Simple	1 Tri	None	7.2	0.82	118
240116	BMDC	Simple	1 Tri	None	6.3	0.87	18
240116	BMDC	Simple	1 Tri	None	13.4	0.91	147
240116	BMDC	Simple	1 Tri	None	7.4	0.82	45
240116	BMDC	Simple	1 Tri	None	3.6	0.86	114
240116	BMDC	Simple	1 Tri	None	7.4	0.88	187
240116	BMDC	Simple	1 Tri	None	12.1	0.88	57
240116	BMDC	Simple	1 Tri	None	12.9	0.91	56
240116	BMDC	Simple	1 Tri	None	7.3	0.95	107
240116	BMDC	Simple	1 Tri	None	5.2	0.9	64
240116	BMDC	Simple	1 Tri	None	8.6	0.86	93
240116	BMDC	Simple	1 Tri	None	10.1	0.89	145
240116	BMDC	Simple	1 Tri	None	8.8	0.83	68
240116	BMDC	Simple	1 Tri	None	12.4	0.86	37
240116	BMDC	Simple	1 Tri	None	4.6	0.95	33
240116	BMDC	Simple	1 Tri	None	5.4	0.95	80
240116	BMDC	Simple	1 Tri	None	3.7	0.87	26
240116	BMDC	Simple	1 Tri	None	6	0.84	96
240116	BMDC	Simple	1 Tri	None	5.2	0.93	86
240116	BMDC	Simple	1 Tri	None	9.2	0.81	163
240116	BMDC	Simple	1 Tri	None	10.6	0.95	77
240116	BMDC	Simple	1 Tri	None	10.5	0.91	127
240116	BMDC	Simple	1 Tri	None	9.1	0.97	53
240116	BMDC	Simple	1 Tri	None	4.1	0.81	40
240116	BMDC	Simple	1 Tri	None	5	0.88	141
240116	BMDC	Simple	1 Tri	None	3.1	0.9	48
240116	BMDC	Simple	1 Tri	None	7.7	0.84	133
240116	BMDC	Simple	1 Tri	None	12.5	0.82	182
240116	BMDC	Simple	1 Tri	None	7	0.88	93
240116	BMDC	Simple	1 Tri	None	17.3	0.92	129
240116	BMDC	Simple	1 Tri	None	6.4	0.83	188
240116	BMDC	Simple	1 Tri	None	2.9	0.98	57
240116	BMDC	Simple	1 Tri	None	3.7	0.98	39
240116	BMDC	Simple	1 Tri	None	3.6	0.89	24
240116	BMDC	Simple	1 Tri	None	4.2	0.95	59
240116	BMDC	Simple	1 Tri	None	3.5	0.97	59
240116	BMDC	Simple	1 Tri	None	2.8	0.85	46
240116	BMDC	Simple	1 Tri	None	9.5	0.92	75
240116	BMDC	Simple	1 Tri	None	12.1	0.92	150
240116	BMDC	Simple	1 Tri	None	6.9	0.89	129
240116	BMDC	Simple	1 Tri	None	11.8	0.94	112
240116	BMDC	Simple	1 Tri	None	2.6	0.98	22
240116	BMDC	Simple	1 Tri	None	7	0.86	74
240116	BMDC	Simple	1 Tri	None	8.3	0.96	97
240116	BMDC	Simple	1 Tri	None	7.5	0.96	21
240116	BMDC	Simple	1 Tri	None	5.6	0.84	95
240116	BMDC	Simple	1 Tri	None	4.6	0.91	150
240116	BMDC	Simple	1 Tri	None	3.5	0.93	13
240116	BMDC	Simple	1 Tri	None	5	0.88	35
240116	BMDC	Simple	1 Tri	None	2.8	0.89	66
240116	BMDC	Simple	1 Tri	None	3.5	0.83	58
240116	BMDC	Simple	1 Tri	None	5.4	0.87	43
240116	BMDC	Simple	1 Tri	None	4.2	0.85	43
240116	BMDC	Simple	1 Tri	None	15.7	0.83	137
240116	BMDC	Simple	1 Tri	None	5.9	0.87	230
240116	BMDC	Simple	1 Tri	None	5.1	0.92	124
240116	BMDC	Simple	1 Tri	None	7.5	0.82	215
240116	BMDC	Simple	1 Tri	None	12	0.87	129
240116	BMDC	Simple	1 Tri	None	7.7	0.89	158
240116	BMDC	Simple	1 Tri	None	4.6	0.85	25
240116	BMDC	Simple	1 Tri	None	6.9	0.83	18
240116	BMDC	Simple	1 Tri	None	9.8	0.95	221
240116	BMDC	Simple	1 Tri	None	11.5	0.88	92
240116	BMDC	Simple	1 Tri	None	13.8	0.94	69
240116	BMDC	Simple	1 Tri	None	7	0.92	63
240116	BMDC	Simple	1 Tri	None	4.7	0.9	151
240116	BMDC	Simple	1 Tri	None	16.6	0.89	98
240116	BMDC	Simple	1 Tri	None	24	0.88	156
240116	BMDC	Simple	1 Tri	None	11.5	0.98	72
240116	BMDC	Simple	1 Tri	None	3.6	0.98	63
240116	BMDC	Simple	1 Tri	None	4	0.94	21
240116	BMDC	Simple	1 Tri	None	13.8	0.89	100
240116	BMDC	Simple	1 Tri	None	7.4	0.87	53
240116	BMDC	Simple	1 Tri	None	8.3	0.87	124
240116	BMDC	Simple	1 Tri	None	3.3	0.88	84
240116	BMDC	Simple	1 Tri	None	12.5	0.9	107
240116	BMDC	Simple	1 Tri	None	13.7	0.81	57
240116	BMDC	Simple	1 Tri	None	7.8	0.89	77
240116	BMDC	Simple	1 Tri	None	15.7	0.85	125
240116	BMDC	Simple	1 Tri	None	18.9	0.91	202
240116	BMDC	Simple	1 Tri	None	24.5	0.89	162
240116	BMDC	Simple	1 Tri	None	20.3	0.89	142
240116	BMDC	Simple	1 Tri	None	8.7	0.88	172
240116	BMDC	Simple	1 Tri	None	3.7	0.85	70
240116	BMDC	Simple	1 Tri	None	6.8	0.93	28
240116	BMDC	Simple	1 Tri	None	10.1	0.85	154
240116	BMDC	Simple	1 Tri	None	10	0.82	96
240116	BMDC	Simple	1 Tri	None	4.5	0.89	46
240116	BMDC	Simple	1 Tri	None	11.5	0.87	240
240116	BMDC	Simple	1 Tri	None	14.4	0.95	86
240116	BMDC	Simple	1 Tri	None	24.4	0.94	118
240116	BMDC	Simple	1 Tri	None	25.9	0.98	96
240116	BMDC	Simple	1 Tri	None	4	0.88	133
240116	BMDC	Simple	1 Tri	None	3.1	0.93	49
240116	BMDC	Simple	1 Tri	None	3.7	0.92	22
240116	BMDC	Simple	1 Tri	None	10.4	0.95	60
240116	BMDC	Simple	1 Tri	None	9.2	0.86	290
240116	BMDC	Simple	1 Tri	None	14.4	0.85	167
240116	BMDC	Simple	1 Tri	None	10.5	0.84	168
240116	BMDC	Simple	1 Tri	None	5	0.89	16
240116	BMDC	Simple	1 Tri	None	27.6	0.94	187
240116	BMDC	Simple	1 Tri	None	5.1	0.86	54
240116	BMDC	Simple	1 Tri	None	3.8	0.92	48
240116	BMDC	Simple	1 Tri	None	6.9	0.98	26
240116	BMDC	Simple	1 Tri	None	19.4	0.93	127
240116	BMDC	Simple	1 Tri	None	31.2	0.95	216
240116	BMDC	Simple	1 Tri	None	9.7	0.91	48
240116	BMDC	Simple	1 Tri	None	4.9	0.92	119
240116	BMDC	Simple	1 Tri	None	3.6	0.92	77
240116	BMDC	Simple	1 Tri	None	3.7	0.91	59
240116	BMDC	Simple	1 Tri	None	5.9	0.86	59
240116	BMDC	Simple	1 Tri	None	11.9	0.91	30
240116	BMDC	Simple	1 Tri	None	3.8	0.91	35
240116	BMDC	Simple	1 Tri	None	7.3	0.83	119
240116	BMDC	Simple	1 Tri	None	6.3	0.87	80
240116	BMDC	Simple	1 Tri	None	3.7	0.97	25
240116	BMDC	Simple	1 Tri	None	2.9	0.96	49
240116	BMDC	Simple	1 Tri	None	4.5	0.83	90
240116	BMDC	Simple	1 Tri	None	6	0.86	105
240116	BMDC	Simple	1 Tri	None	17.1	0.92	73
240116	BMDC	Simple	1 Tri	None	9.5	0.88	48
240116	BMDC	Simple	1 Tri	None	9.8	0.92	162
240116	BMDC	Simple	1 Tri	None	3.8	0.96	65
240116	BMDC	Simple	1 Tri	None	3.2	0.88	82
240116	BMDC	Simple	1 Tri	None	4	0.93	59
240116	BMDC	Simple	1 Tri	None	3.2	0.85	74
240116	BMDC	Simple	1 Tri	None	2.7	0.96	89
240116	BMDC	Simple	1 Tri	None	11	0.95	90
240116	BMDC	Simple	1 Tri	None	13	0.93	128
240116	BMDC	Simple	1 Tri	None	21.7	0.91	145
240116	BMDC	Simple	1 Tri	None	16.2	0.85	102
240116	BMDC	Simple	1 Tri	None	3.2	0.97	47
240116	BMDC	Simple	1 Tri	None	3.8	0.88	71
240116	BMDC	Simple	1 Tri	None	5.5	0.83	63
240116	BMDC	Simple	1 Tri	None	15	0.97	229
240116	BMDC	Simple	1 Tri	None	10.1	0.89	145
240116	BMDC	Simple	1 Tri	None	4	0.94	180
240116	BMDC	Simple	1 Tri	None	6.9	0.82	71
240116	BMDC	Simple	1 Tri	None	3.1	0.92	52
240116	BMDC	Simple	1 Tri	None	2.7	1	45
240116	BMDC	Simple	1 Tri	None	5.5	0.95	62
240116	BMDC	Simple	1 Tri	None	2.8	0.81	36
240116	BMDC	Simple	1 Tri	None	9.8	0.9	111
240116	BMDC	Simple	1 Tri	None	19.4	0.89	114
240116	BMDC	Simple	1 Tri	None	17.3	0.93	130
240116	BMDC	Simple	1 Tri	None	15.8	0.82	167
240116	BMDC	Simple	1 Tri	None	15	0.91	104
240116	BMDC	Simple	1 Tri	None	2.9	0.98	71
240116	BMDC	Simple	1 Tri	None	12.1	0.81	133
240116	BMDC	Simple	1 Tri	None	18.5	0.84	152
240116	BMDC	Simple	1 Tri	None	23.1	0.9	210
240116	BMDC	Simple	1 Tri	None	10.5	0.92	182
240116	BMDC	Simple	1 Tri	None	2.8	0.9	15
240116	BMDC	Simple	1 Tri	None	2.6	0.9	55
240116	BMDC	Simple	1 Tri	None	7.7	0.84	86
240116	BMDC	Simple	1 Tri	None	10.2	0.91	50
240116	BMDC	Simple	1 Tri	None	12.7	0.9	191
240116	BMDC	Simple	1 Tri	None	8.3	0.96	77
240116	BMDC	Simple	1 Tri	None	3.1	0.91	33
240116	BMDC	Simple	6 Tri	None	4	0.82	28
240116	BMDC	Simple	6 Tri	None	4.7	0.91	53
240116	BMDC	Simple	6 Tri	None	4.4	0.86	131
240116	BMDC	Simple	6 Tri	None	3.7	0.91	235
240116	BMDC	Simple	6 Tri	None	6	0.92	57
240116	BMDC	Simple	6 Tri	None	4.5	0.86	70
240116	BMDC	Simple	6 Tri	None	5.4	0.86	53
240116	BMDC	Simple	6 Tri	None	9.2	0.85	81
240116	BMDC	Simple	6 Tri	None	4	0.95	34
240116	BMDC	Simple	6 Tri	None	4.2	0.91	70
240116	BMDC	Simple	6 Tri	None	3.3	0.97	26
240116	BMDC	Simple	6 Tri	None	5.4	0.92	137
240116	BMDC	Simple	6 Tri	None	4	0.86	23
240116	BMDC	Simple	6 Tri	None	13.1	0.84	120
240116	BMDC	Simple	6 Tri	None	10.2	0.81	71
240116	BMDC	Simple	6 Tri	None	7.5	0.92	23
240116	BMDC	Simple	6 Tri	None	16.2	0.92	45
240116	BMDC	Simple	6 Tri	None	6.5	0.95	35
240116	BMDC	Simple	6 Tri	None	7.2	0.94	33
240116	BMDC	Simple	6 Tri	None	32	0.95	131
240116	BMDC	Simple	6 Tri	None	16.1	0.87	210
240116	BMDC	Simple	6 Tri	None	3.7	1	34
240116	BMDC	Simple	6 Tri	None	16.9	0.95	180
240116	BMDC	Simple	6 Tri	None	4.9	0.97	160
240116	BMDC	Simple	6 Tri	None	6.9	0.92	72
240116	BMDC	Simple	6 Tri	None	6.7	0.84	69
240116	BMDC	Simple	6 Tri	None	16.2	0.93	126
240116	BMDC	Simple	6 Tri	None	12.2	0.91	86
240116	BMDC	Simple	6 Tri	None	12.6	0.85	124
240116	BMDC	Simple	6 Tri	None	15.9	0.86	181
240116	BMDC	Simple	6 Tri	None	37	0.88	197
240116	BMDC	Simple	6 Tri	None	11.2	0.81	117
240116	BMDC	Simple	6 Tri	None	31.3	0.82	24
240116	BMDC	Simple	6 Tri	None	10.7	0.94	144
240116	BMDC	Simple	6 Tri	None	4	0.84	41
240116	BMDC	Simple	6 Tri	None	6.7	0.92	97
240116	BMDC	Simple	6 Tri	None	11	0.95	139
240116	BMDC	Simple	6 Tri	None	9.5	0.97	72
240116	BMDC	Simple	6 Tri	None	34.1	0.86	226
240116	BMDC	Simple	6 Tri	None	14.1	0.81	257
240116	BMDC	Simple	6 Tri	None	25.8	0.9	244
240116	BMDC	Simple	6 Tri	None	47.2	0.94	236
240116	BMDC	Simple	6 Tri	None	3.7	0.82	41
240116	BMDC	Simple	6 Tri	None	4.4	0.98	32
240116	BMDC	Simple	6 Tri	None	5.4	0.82	37
240116	BMDC	Simple	6 Tri	None	22.3	0.84	106
240116	BMDC	Simple	6 Tri	None	27.9	0.9	212
240116	BMDC	Simple	6 Tri	None	23.9	0.95	144
240116	BMDC	Simple	6 Tri	None	48.4	0.91	352
240116	BMDC	Simple	6 Tri	None	33.8	0.91	149
240116	BMDC	Simple	6 Tri	None	25.3	0.95	252
240116	BMDC	Simple	6 Tri	None	44.5	0.92	222
240116	BMDC	Simple	6 Tri	None	3.8	0.95	40
240116	BMDC	Simple	6 Tri	None	6	0.84	76
240116	BMDC	Simple	6 Tri	None	3.5	0.83	121
240116	BMDC	Simple	6 Tri	None	18.1	0.91	141
240116	BMDC	Simple	6 Tri	None	8.5	0.92	30
240116	BMDC	Simple	6 Tri	None	17.1	0.92	98
240116	BMDC	Simple	6 Tri	None	14.1	0.9	121
240116	BMDC	Simple	6 Tri	None	40.7	0.91	173
240116	BMDC	Simple	6 Tri	None	46.5	0.9	181
240116	BMDC	Simple	6 Tri	None	26.8	0.86	78
240116	BMDC	Simple	6 Tri	None	31.6	0.95	218
240116	BMDC	Simple	6 Tri	None	4.4	0.96	55
240116	BMDC	Simple	6 Tri	None	5.5	0.96	18
240116	BMDC	Simple	6 Tri	None	10.2	0.93	109
240116	BMDC	Simple	6 Tri	None	10.4	0.81	200
240116	BMDC	Simple	6 Tri	None	25.4	0.94	123
240116	BMDC	Simple	6 Tri	None	17.1	0.93	93
240116	BMDC	Simple	6 Tri	None	19.4	0.9	125
240116	BMDC	Simple	6 Tri	None	13.2	0.92	123
240116	BMDC	Simple	6 Tri	None	14.6	0.9	120
240116	BMDC	Simple	6 Tri	None	12.2	0.82	69
240116	BMDC	Simple	6 Tri	None	21.8	0.86	148
240116	BMDC	Simple	6 Tri	None	8.5	0.9	67
240116	BMDC	Simple	6 Tri	None	5	0.91	44
240116	BMDC	Simple	6 Tri	None	19.7	0.94	215
240116	BMDC	Simple	6 Tri	None	16.2	0.83	63
240116	BMDC	Simple	6 Tri	None	7.2	0.9	65
240116	BMDC	Simple	6 Tri	None	8	0.86	147
240116	BMDC	Simple	6 Tri	None	40.5	0.96	149
240116	BMDC	Simple	6 Tri	None	9.7	0.81	124
240116	BMDC	Simple	6 Tri	None	4.9	0.9	25
240116	BMDC	Simple	6 Tri	None	11	0.95	74
240116	BMDC	Simple	6 Tri	None	16.6	0.93	71
240116	BMDC	Simple	6 Tri	None	4.9	0.93	134
240116	BMDC	Simple	6 Tri	None	11.4	0.87	27
240116	BMDC	Simple	6 Tri	None	5.2	0.91	90
240116	BMDC	Simple	6 Tri	None	17.7	0.91	83
240116	BMDC	Simple	6 Tri	None	17.1	0.83	128
240116	BMDC	Simple	6 Tri	None	3.5	0.99	43
240116	BMDC	Simple	6 Tri	None	7	0.82	238
240116	BMDC	Simple	6 Tri	None	7.5	0.89	99
240116	BMDC	Simple	6 Tri	None	12.6	0.91	63
240116	BMDC	Simple	6 Tri	None	10.2	0.9	77
240116	BMDC	Simple	6 Tri	None	5.7	0.94	56
240116	BMDC	Simple	6 Tri	None	14.4	0.93	125
240116	BMDC	Simple	6 Tri	None	3.5	0.96	32
240116	BMDC	Simple	6 Tri	None	13.2	0.88	140
240116	BMDC	Simple	6 Tri	None	14.6	0.92	211
240116	BMDC	Simple	6 Tri	None	11.9	0.84	38
240116	BMDC	Simple	6 Tri	None	19.4	0.94	127
240116	BMDC	Simple	6 Tri	None	7	0.88	271
240116	BMDC	Simple	6 Tri	None	9.4	0.88	119
240116	BMDC	Simple	6 Tri	None	14.1	0.94	57
240116	BMDC	Simple	6 Tri	None	7	0.88	82
240116	BMDC	Simple	6 Tri	None	3.3	0.93	60
240116	BMDC	Simple	6 Tri	None	11.4	0.86	222
240116	BMDC	Simple	6 Tri	None	9.5	0.92	193
240116	BMDC	Simple	6 Tri	None	4.7	0.83	36
240116	BMDC	Simple	6 Tri	None	5.4	0.96	60
240116	BMDC	Simple	6 Tri	None	11.5	0.9	25
240116	BMDC	Simple	6 Tri	None	10.7	0.82	44
240116	BMDC	Simple	6 Tri	None	6	0.85	62
240116	BMDC	Simple	6 Tri	None	3.5	0.93	57
240116	BMDC	Simple	6 Tri	None	9.5	0.83	80
240116	BMDC	Simple	6 Tri	None	3.3	0.93	57
240116	BMDC	Simple	6 Tri	None	18.9	0.86	58
240116	BMDC	Simple	6 Tri	None	12.7	0.9	113
240116	BMDC	Simple	6 Tri	None	5	0.83	143
240116	BMDC	Simple	6 Tri	None	5.7	0.88	138
240116	BMDC	Simple	6 Tri	None	3.7	0.91	69
240116	BMDC	Simple	6 Tri	None	3.5	0.94	32
240116	BMDC	Simple	6 Tri	None	5	0.94	20
240116	BMDC	Simple	6 Tri	None	4.4	0.86	114
240116	BMDC	Simple	6 Tri	None	4.9	0.9	23
240116	BMDC	Simple	6 Tri	None	3.7	0.83	185
240116	BMDC	Simple	6 Tri	None	34.6	0.91	231
240116	BMDC	Simple	6 Tri	None	11.5	0.92	184
240116	BMDC	Simple	6 Tri	None	30.4	0.93	125
240116	BMDC	Simple	6 Tri	None	17.9	0.88	25
240116	BMDC	Simple	6 Tri	None	16.7	0.93	123
240116	BMDC	Simple	6 Tri	None	35.8	0.88	115
240116	BMDC	Simple	6 Tri	None	53.1	0.84	99
240116	BMDC	Simple	6 Tri	None	60.3	0.92	154
240116	BMDC	Simple	6 Tri	None	57.3	0.92	72
240116	BMDC	Simple	6 Tri	None	34.6	0.85	67
240116	BMDC	Simple	6 Tri	None	14.9	0.96	23
240116	BMDC	Simple	6 Tri	None	69.3	0.9	146
240116	BMDC	Simple	6 Tri	None	94.9	0.87	204
240116	BMDC	Simple	6 Tri	None	91.9	0.91	229
240116	BMDC	Simple	6 Tri	None	74.6	0.9	211
240116	BMDC	Simple	6 Tri	None	53.7	0.89	249
240116	BMDC	Simple	6 Tri	None	13.1	0.92	41
240116	BMDC	Simple	6 Tri	None	66.3	0.82	133
240116	BMDC	Simple	6 Tri	None	124.2	0.92	263
240116	BMDC	Simple	6 Tri	None	92.5	0.9	211
240116	BMDC	Simple	6 Tri	None	41.2	0.96	56
240116	BMDC	Simple	6 Tri	None	38.2	0.86	90
240116	BMDC	Simple	6 Tri	None	108.1	0.9	190
240116	BMDC	Simple	6 Tri	None	148.7	0.91	237
240116	BMDC	Simple	6 Tri	None	88.4	0.92	121
240116	BMDC	Simple	6 Tri	None	88.4	0.85	113
240116	BMDC	Simple	6 Tri	None	61.5	0.84	222
240116	BMDC	Simple	6 Tri	None	113.4	0.94	241
240116	BMDC	Simple	6 Tri	None	38.2	0.88	63
240116	BMDC	Simple	6 Tri	None	40	0.88	221
240116	BMDC	Simple	6 Tri	None	46	0.91	174
240116	BMDC	Simple	6 Tri	None	17.3	0.81	83
240116	BMDC	Simple	6 Tri	None	17.3	0.87	120
240116	BMDC	Simple	6 Tri	None	68.1	0.87	304
240116	BMDC	Simple	6 Tri	None	18.5	0.9	52
240116	BMDC	Simple	6 Tri	None	14.3	0.91	29
240116	BMDC	Simple	6 Tri	None	20.3	0.96	14
240116	BMDC	Simple	6 Tri	None	105.7	0.88	76
240116	BMDC	Simple	6 Tri	None	46	0.95	168
240116	BMDC	Simple	6 Tri	None	72.2	0.85	126
240116	BMDC	Simple	6 Tri	None	32.2	0.95	113
240116	BMDC	Simple	6 Tri	None	20.9	0.83	63
240116	BMDC	Simple	6 Tri	None	42.4	0.84	48
240116	BMDC	Simple	6 Tri	None	32.8	0.87	75
240116	BMDC	Simple	6 Tri	None	47.2	0.88	158
240116	BMDC	Simple	6 Tri	None	33.4	0.89	30
240116	BMDC	Simple	6 Tri	None	16.7	0.95	53
240116	BMDC	Simple	6 Tri	None	44.8	0.86	88
240116	BMDC	Simple	6 Tri	None	31	0.89	46
240116	BMDC	Simple	6 Tri	None	25.1	0.91	109
240116	BMDC	Simple	6 Tri	None	13.7	0.84	221
240116	BMDC	Simple	6 Tri	None	39.4	0.89	69
240116	BMDC	Simple	6 Tri	None	74.6	0.93	248
240116	BMDC	Simple	6 Tri	None	19.1	0.92	198
240116	BMDC	Simple	6 Tri	None	17.3	0.83	54
240116	BMDC	Simple	6 Tri	None	13.1	0.93	61
240116	BMDC	Simple	6 Tri	None	19.7	0.92	169
240116	BMDC	Simple	6 Tri	None	27	0.83	95
240116	BMDC	Simple	6 Tri	None	23	0.81	97
240116	BMDC	Simple	6 Tri	None	20	0.82	101
240116	BMDC	Simple	6 Tri	None	40	0.95	72
240116	BMDC	Simple	6 Tri	None	134	0.91	133
240116	BMDC	Simple	6 Tri	None	157	0.89	112
240116	BMDC	Simple	6 Tri	None	98	0.87	33
240116	BMDC	Simple	6 Tri	None	27	0.95	82
240116	BMDC	Simple	6 Tri	None	103	0.85	92
240116	BMDC	Simple	6 Tri	None	24	0.84	79
240116	BMDC	Simple	6 Tri	None	60	0.96	86
240116	BMDC	Simple	6 Tri	None	25	0.99	57
240116	BMDC	Simple	6 Tri	None	57	0.81	64
240116	BMDC	Simple	6 Tri	None	69	0.91	107
240116	BMDC	Simple	6 Tri	None	140	0.89	137
240116	BMDC	Simple	6 Tri	None	183	0.91	163
240116	BMDC	Simple	6 Tri	None	108	0.81	104
240116	BMDC	Simple	6 Tri	None	99	0.86	44
240116	BMDC	Simple	6 Tri	None	72	0.87	148
240116	BMDC	Simple	6 Tri	None	88	0.92	81
240116	BMDC	Simple	6 Tri	None	40	0.92	99
240116	BMDC	Simple	6 Tri	None	97	0.95	170
240116	BMDC	Simple	6 Tri	None	216	0.87	220
240116	BMDC	Simple	6 Tri	None	62	0.9	12
240116	BMDC	Simple	6 Tri	None	59	0.84	103
240116	BMDC	Simple	6 Tri	None	124	0.94	212
240116	BMDC	Simple	6 Tri	None	95	0.89	68
240116	BMDC	Simple	6 Tri	None	153	0.95	150
240116	BMDC	Simple	6 Tri	None	146	0.89	132
240116	BMDC	Simple	6 Tri	None	107	0.95	124
240116	BMDC	Simple	6 Tri	None	89	0.9	71
240116	BMDC	Simple	6 Tri	None	36	0.88	99
240116	BMDC	Simple	6 Tri	None	56	0.93	103
240116	BMDC	Simple	6 Tri	None	79	0.87	67
240116	BMDC	Simple	6 Tri	None	60	0.84	157
240116	BMDC	Simple	6 Tri	None	97	0.94	129
240116	BMDC	Simple	6 Tri	None	147	0.93	221
240116	BMDC	Simple	6 Tri	None	135	0.85	189
240116	BMDC	Simple	6 Tri	None	175	0.84	211
240116	BMDC	Simple	6 Tri	None	20	0.99	152

## Sheet: Fig 2j
Experiment_Date	Cell_Type	Probe_Type	Probe	Adjuvant	Density_Ratio	R_Squared	Density
221122	BMDC	Simple	6 Mono	None	17.1	0.9	32.67
221122	BMDC	Simple	6 Mono	None	10.5	0.85	20.19
221122	BMDC	Simple	6 Mono	None	11.8	0.91	22.57
221122	BMDC	Simple	6 Mono	None	24.8	0.84	47.52
221122	BMDC	Simple	6 Mono	None	6.5	1	12.47
221122	BMDC	Simple	6 Mono	None	7.8	0.81	14.85
221122	BMDC	Simple	6 Mono	None	12.7	0.86	24.35
221122	BMDC	Simple	6 Mono	None	14.9	0.81	28.51
221122	BMDC	Simple	6 Mono	None	28.5	0.84	54.64
221122	BMDC	Simple	6 Mono	None	14.9	0.82	28.51
221122	BMDC	Simple	6 Mono	None	6.2	0.91	11.88
221122	BMDC	Simple	6 Mono	None	24.5	0.84	46.92
221122	BMDC	Simple	6 Mono	None	7.8	0.92	14.85
221122	BMDC	Simple	6 Mono	None	11.5	0.92	21.98
221122	BMDC	Simple	6 Mono	None	6.8	0.87	13.07
221122	BMDC	Simple	6 Mono	None	27.6	0.96	52.86
221122	BMDC	Simple	6 Mono	None	25.4	0.9	48.7
221122	BMDC	Simple	6 Mono	None	7.4	0.83	14.26
221122	BMDC	Simple	6 Mono	None	28.5	0.9	54.64
221122	BMDC	Simple	6 Mono	None	31.6	0.95	60.58
221122	BMDC	Simple	6 Mono	None	9.6	0.96	18.41
221122	BMDC	Simple	6 Mono	None	11.8	0.84	22.57
221122	BMDC	Simple	6 Mono	None	20.2	0.81	38.61
221122	BMDC	Simple	6 Mono	None	9.6	0.85	18.41
221122	BMDC	Simple	6 Mono	None	23.6	0.83	45.14
221122	BMDC	Simple	6 Mono	None	27.6	0.95	52.86
221122	BMDC	Simple	6 Mono	None	30.7	0.85	58.8
221122	BMDC	Simple	6 Mono	None	9	0.84	17.22
221122	BMDC	Simple	6 Mono	None	11.5	0.95	21.98
221122	BMDC	Simple	6 Mono	None	7.8	0.99	14.85
221122	BMDC	Simple	6 Mono	None	36.3	0.91	69.49
221122	BMDC	Simple	6 Mono	None	34.7	0.91	66.52
221122	BMDC	Simple	6 Mono	None	20.2	0.82	38.61
221122	BMDC	Simple	6 Mono	None	9.9	0.93	19.01
221122	BMDC	Simple	6 Mono	None	7.1	0.96	13.66
221122	BMDC	Simple	6 Mono	None	6.8	0.92	13.07
221122	BMDC	Simple	6 Mono	None	6.2	0.91	11.88
221122	BMDC	Simple	6 Mono	None	9	0.98	17.22
221122	BMDC	Simple	6 Mono	None	35.7	0.86	68.31
221122	BMDC	Simple	6 Mono	None	17.4	0.97	33.26
221122	BMDC	Simple	6 Mono	None	31.3	0.89	59.99
221122	BMDC	Simple	6 Mono	None	24.8	0.94	47.52
221122	BMDC	Simple	6 Mono	None	12.7	0.86	24.35
221122	BMDC	Simple	6 Mono	None	9	0.87	17.22
221122	BMDC	Simple	6 Mono	None	22.3	0.92	42.77
221122	BMDC	Simple	6 Mono	None	16.1	0.89	30.89
221122	BMDC	Simple	6 Mono	None	16.7	0.92	32.07
221122	BMDC	Simple	6 Mono	None	21.1	0.9	40.39
221122	BMDC	Simple	6 Mono	None	36.9	0.92	70.68
221122	BMDC	Simple	6 Mono	None	59.8	0.91	114.63
221122	BMDC	Simple	6 Mono	None	23.9	0.86	45.74
221122	BMDC	Simple	6 Mono	None	10.5	0.87	20.19
221122	BMDC	Simple	6 Mono	None	21.7	0.89	41.58
221122	BMDC	Simple	6 Mono	None	12.4	0.87	23.76
221122	BMDC	Simple	6 Mono	None	14	0.94	26.73
221122	BMDC	Simple	6 Mono	None	18.9	0.82	36.23
221122	BMDC	Simple	6 Mono	None	38.4	0.9	73.65
221122	BMDC	Simple	6 Mono	None	15.8	0.9	30.29
221122	BMDC	Simple	6 Mono	None	27	0.88	51.67
221122	BMDC	Simple	6 Mono	None	22.9	0.95	43.95
221122	BMDC	Simple	6 Mono	None	11.2	0.98	21.38
221122	BMDC	Simple	6 Mono	None	16.7	0.91	32.07
221122	BMDC	Simple	6 Mono	None	11.2	0.98	21.38
221122	BMDC	Simple	6 Mono	None	57.4	0.95	109.88
221122	BMDC	Simple	6 Mono	None	13.6	0.87	26.13
221122	BMDC	Simple	6 Mono	None	7.4	0.84	14.26
221122	BMDC	Simple	6 Mono	None	13.3	0.91	25.54
221122	BMDC	Simple	6 Mono	None	23.9	0.84	45.74
221122	BMDC	Simple	6 Mono	None	18.6	0.92	35.64
221122	BMDC	Simple	6 Mono	None	45	0.91	86.12
221122	BMDC	Simple	6 Mono	None	21.7	0.82	41.58
221122	BMDC	Simple	6 Mono	None	22.3	0.93	42.77
221122	BMDC	Simple	6 Mono	None	12.4	0.85	23.76
221122	BMDC	Simple	6 Mono	None	18.3	0.88	35.04
221122	BMDC	Simple	6 Mono	None	17.1	0.84	32.67
221122	BMDC	Simple	6 Mono	None	36	0.98	68.9
221122	BMDC	Simple	6 Mono	None	28.8	0.97	55.24
221122	BMDC	Simple	6 Mono	None	25.7	0.9	49.3
221122	BMDC	Simple	6 Mono	None	33.2	0.89	63.55
221122	BMDC	Simple	6 Mono	None	14.9	0.87	28.51
221122	BMDC	Simple	6 Mono	None	32.6	0.94	62.37
221122	BMDC	Simple	6 Mono	None	27.6	0.95	52.86
221122	BMDC	Simple	6 Mono	None	17.1	0.81	32.67
221122	BMDC	Simple	6 Mono	None	20.5	0.91	39.2
221122	BMDC	Simple	6 Mono	None	9.6	0.89	18.41
221122	BMDC	Simple	6 Mono	None	17.1	0.87	32.67
221122	BMDC	Simple	6 Mono	None	23.6	0.97	45.14
221122	BMDC	Simple	6 Mono	None	57.1	0.91	109.29
221122	BMDC	Simple	6 Mono	None	22.9	0.83	43.95
221122	BMDC	Simple	6 Mono	None	30.1	0.92	57.61
221122	BMDC	Simple	6 Mono	None	27.3	0.86	52.27
221122	BMDC	Simple	6 Mono	None	17.7	0.83	33.86
221122	BMDC	Simple	6 Mono	None	22.9	0.93	43.95
221122	BMDC	Simple	6 Mono	None	15.8	0.89	30.29
221122	BMDC	Simple	6 Mono	None	12.4	0.81	23.76
221122	BMDC	Simple	6 Mono	None	6.2	0.93	11.88
221122	BMDC	Simple	6 Mono	None	36.9	0.91	70.68
221122	BMDC	Simple	6 Mono	None	24.5	0.93	46.92
221122	BMDC	Simple	6 Mono	None	9.9	0.83	19.01
221122	BMDC	Simple	6 Mono	None	27.6	0.82	52.86
221122	BMDC	Simple	6 Mono	None	25.4	0.87	48.7
221122	BMDC	Simple	6 Mono	None	9	0.98	17.22
221122	BMDC	Simple	6 Mono	None	10.2	0.91	19.6
221122	BMDC	Simple	6 Mono	None	17.4	0.88	33.26
221122	BMDC	Simple	6 Mono	None	11.8	0.82	22.57
221122	BMDC	Simple	6 Mono	None	11.2	0.95	21.38
221122	BMDC	Simple	6 Mono	None	12.1	0.92	23.16
221122	BMDC	Simple	6 Mono	None	22.9	0.87	43.95
221122	BMDC	Simple	6 Mono	None	34.4	0.92	65.93
221122	BMDC	Simple	6 Mono	None	23.9	0.83	45.74
221122	BMDC	Simple	6 Mono	None	14.6	0.85	27.92
221122	BMDC	Simple	6 Mono	None	17.4	0.91	33.26
221122	BMDC	Simple	6 Mono	None	13	0.88	24.95
221122	BMDC	Simple	6 Mono	None	34.7	0.88	66.52
221122	BMDC	Simple	6 Mono	None	27.3	0.94	52.27
221122	BMDC	Simple	6 Mono	None	34.4	0.81	65.93
221122	BMDC	Simple	6 Mono	None	16.1	0.83	30.89
221122	BMDC	Simple	6 Mono	None	27.9	0.88	53.46
221122	BMDC	Simple	6 Mono	None	44.3	0.83	84.94
221122	BMDC	Simple	6 Mono	None	23.3	0.93	44.55
221122	BMDC	Simple	6 Mono	None	38.4	0.85	73.65
221122	BMDC	Simple	6 Mono	None	27	0.83	51.67
221122	BMDC	Simple	6 Mono	None	16.1	0.83	30.89
221122	BMDC	Simple	6 Mono	None	13.6	0.87	26.13
221122	BMDC	Simple	6 Mono	None	10.5	0.85	20.19
221122	BMDC	Simple	6 Mono	None	16.7	0.87	32.07
221122	BMDC	Simple	6 Mono	None	12.7	0.94	24.35
221122	BMDC	Simple	6 Mono	None	14.3	0.86	27.32
221122	BMDC	Simple	6 Mono	None	14.9	0.94	28.51
221122	BMDC	Simple	6 Mono	None	22.9	0.95	43.95
221122	BMDC	Simple	6 Mono	None	11.2	0.84	21.38
221122	BMDC	Simple	6 Mono	None	18.6	0.92	35.64
221122	BMDC	Simple	6 Mono	None	11.2	0.9	21.38
221122	BMDC	Simple	6 Mono	None	24.8	0.9	47.52
221122	BMDC	Simple	6 Mono	None	32.6	0.85	62.37
221122	BMDC	Simple	6 Mono	None	14.3	0.96	27.32
221122	BMDC	Simple	6 Mono	None	24.2	0.81	46.33
221122	BMDC	Simple	6 Mono	None	32.2	0.93	61.77
221122	BMDC	Simple	6 Mono	None	48.1	0.91	92.06
221122	BMDC	Simple	6 Mono	None	97.7	0.95	187.1
221122	BMDC	Simple	6 Mono	None	47.4	0.89	90.88
221122	BMDC	Simple	6 Mono	None	18	0.92	34.45
221122	BMDC	Simple	6 Mono	None	38.4	0.88	73.65
221122	BMDC	Simple	6 Mono	None	14.9	0.92	28.51
221122	BMDC	Simple	6 Mono	None	18.9	0.82	36.23
221122	BMDC	Simple	6 Mono	None	26.7	0.95	51.08
221122	BMDC	Simple	6 Mono	None	25.1	0.96	48.11
221122	BMDC	Simple	6 Mono	None	53.6	0.92	102.76
221122	BMDC	Simple	6 Mono	None	23.9	0.94	45.74
221122	BMDC	Simple	6 Mono	None	23.9	0.89	45.74
221122	BMDC	Simple	6 Mono	None	43.4	0.96	83.15
221122	BMDC	Simple	6 Mono	None	6.5	0.9	12.47
221122	BMDC	Simple	6 Mono	None	11.8	0.81	22.57
221122	BMDC	Simple	6 Mono	None	13.3	0.83	25.54
221122	BMDC	Simple	6 Mono	None	22.9	0.92	43.95
221122	BMDC	Simple	6 Mono	None	30.1	0.88	57.61
221122	BMDC	Simple	6 Mono	None	9.9	0.98	19.01
221122	BMDC	Simple	6 Mono	None	33.8	0.9	64.74
221122	BMDC	Simple	6 Mono	None	65.1	0.94	124.73
221122	BMDC	Simple	6 Mono	None	39.7	0.92	76.03
221122	BMDC	Simple	6 Mono	None	35.3	0.85	67.71
221122	BMDC	Simple	6 Mono	None	33.2	0.97	63.55
221122	BMDC	Simple	6 Mono	None	7.8	0.92	14.85
221122	BMDC	Simple	6 Mono	None	8.1	0.85	15.44
221122	BMDC	Simple	6 Mono	None	13.6	0.82	26.13
221122	BMDC	Simple	6 Mono	None	14	0.81	26.73
221122	BMDC	Simple	6 Mono	None	74.1	0.95	141.96
221122	BMDC	Simple	6 Mono	None	64.5	0.91	123.54
221122	BMDC	Simple	6 Mono	None	27.3	0.81	52.27
221122	BMDC	Simple	6 Mono	None	19.2	0.9	36.83
221122	BMDC	Simple	6 Mono	None	22.3	0.97	42.77
221122	BMDC	Simple	6 Mono	None	68.5	0.94	131.27
221122	BMDC	Simple	1 Mono	None	12.8	0.92	17.82
221122	BMDC	Simple	1 Mono	None	13.2	0.89	18.41
221122	BMDC	Simple	1 Mono	None	14.9	0.88	20.79
221122	BMDC	Simple	1 Mono	None	14.5	0.97	20.19
221122	BMDC	Simple	1 Mono	None	13.6	0.97	19.01
221122	BMDC	Simple	1 Mono	None	9.8	0.88	13.66
221122	BMDC	Simple	1 Mono	None	16.2	0.81	22.57
221122	BMDC	Simple	1 Mono	None	13.6	0.86	19.01
221122	BMDC	Simple	1 Mono	None	10.2	0.96	14.26
221122	BMDC	Simple	1 Mono	None	12.3	0.94	17.22
221122	BMDC	Simple	1 Mono	None	23	0.94	32.07
221122	BMDC	Simple	1 Mono	None	31.1	0.94	43.36
221122	BMDC	Simple	1 Mono	None	28.1	0.84	39.2
221122	BMDC	Simple	1 Mono	None	21.3	0.92	29.7
221122	BMDC	Simple	1 Mono	None	15.3	0.85	21.38
221122	BMDC	Simple	1 Mono	None	10.6	0.93	14.85
221122	BMDC	Simple	1 Mono	None	16.6	0.88	23.16
221122	BMDC	Simple	1 Mono	None	11.9	0.88	16.63
221122	BMDC	Simple	1 Mono	None	9.8	0.81	13.66
221122	BMDC	Simple	1 Mono	None	45.5	0.94	63.55
221122	BMDC	Simple	1 Mono	None	14.9	0.92	20.79
221122	BMDC	Simple	1 Mono	None	33.2	0.94	46.33
221122	BMDC	Simple	1 Mono	None	8.9	1	12.47
221122	BMDC	Simple	1 Mono	None	15.3	0.84	21.38
221122	BMDC	Simple	1 Mono	None	27.2	0.85	38.01
221122	BMDC	Simple	1 Mono	None	37.9	0.89	52.86
221122	BMDC	Simple	1 Mono	None	19.1	0.82	26.73
221122	BMDC	Simple	1 Mono	None	17	0.88	23.76
221122	BMDC	Simple	1 Mono	None	36.2	0.91	50.49
221122	BMDC	Simple	1 Mono	None	27.2	0.88	38.01
221122	BMDC	Simple	1 Mono	None	18.7	0.85	26.13
221122	BMDC	Simple	1 Mono	None	24.3	0.94	33.86
221122	BMDC	Simple	1 Mono	None	20	0.82	27.92
221122	BMDC	Simple	1 Mono	None	23.4	0.84	32.67
221122	BMDC	Simple	1 Mono	None	9.4	1	13.07
221122	BMDC	Simple	1 Mono	None	18.7	0.95	26.13
221122	BMDC	Simple	1 Mono	None	23.8	0.82	33.26
221122	BMDC	Simple	1 Mono	None	26.8	0.88	37.42
221122	BMDC	Simple	1 Mono	None	12.8	0.92	17.82
221122	BMDC	Simple	1 Mono	None	23	0.91	32.07
221122	BMDC	Simple	1 Mono	None	10.6	0.84	14.85
221122	BMDC	Simple	1 Mono	None	23.4	0.98	32.67
221122	BMDC	Simple	1 Mono	None	14	0.96	19.6
221122	BMDC	Simple	1 Mono	None	14	0.92	19.6
221122	BMDC	Simple	1 Mono	None	23.8	0.84	33.26
221122	BMDC	Simple	1 Mono	None	14	0.9	19.6
221122	BMDC	Simple	1 Mono	None	10.2	0.91	14.26
221122	BMDC	Simple	1 Mono	None	17	0.97	23.76
221122	BMDC	Simple	1 Mono	None	30.6	0.95	42.77
221122	BMDC	Simple	1 Mono	None	11.1	0.98	15.44
221122	BMDC	Simple	1 Mono	None	18.7	0.87	26.13
221122	BMDC	Simple	1 Mono	None	24.3	0.92	33.86
221122	BMDC	Simple	1 Mono	None	32.3	0.94	45.14
221122	BMDC	Simple	1 Mono	None	35.3	0.89	49.3
221122	BMDC	Simple	1 Mono	None	8.5	0.88	11.88
221122	BMDC	Simple	1 Mono	None	24.3	0.85	33.86
221122	BMDC	Simple	1 Mono	None	38.7	0.86	54.05
221122	BMDC	Simple	1 Mono	None	22.1	0.91	30.89
221122	BMDC	Simple	1 Mono	None	23	0.93	32.07
221122	BMDC	Simple	1 Mono	None	34.9	0.94	48.7
221122	BMDC	Simple	1 Mono	None	19.1	0.83	26.73
221122	BMDC	Simple	1 Mono	None	8.9	0.91	12.47
221122	BMDC	Simple	1 Mono	None	38.7	0.9	54.05
221122	BMDC	Simple	1 Mono	None	14.5	0.88	20.19
221122	BMDC	Simple	1 Mono	None	30.6	0.88	42.77
221122	BMDC	Simple	1 Mono	None	19.1	0.93	26.73
221122	BMDC	Simple	1 Mono	None	13.6	0.95	19.01
221122	BMDC	Simple	1 Mono	None	61.3	0.81	85.53
221122	BMDC	Simple	1 Mono	None	45.5	0.94	63.55
221122	BMDC	Simple	1 Mono	None	43.4	0.89	60.58
221122	BMDC	Simple	1 Mono	None	22.1	0.91	30.89
221122	BMDC	Simple	1 Mono	None	14	0.87	19.6
221122	BMDC	Simple	1 Mono	None	13.6	0.92	19.01
221122	BMDC	Simple	1 Mono	None	23	0.91	32.07
221122	BMDC	Simple	1 Mono	None	20.9	0.88	29.1
221122	BMDC	Simple	1 Mono	None	12.8	0.83	17.82
221122	BMDC	Simple	1 Mono	None	12.8	0.98	17.82
221122	BMDC	Simple	1 Mono	None	21.7	0.83	30.29
221122	BMDC	Simple	1 Mono	None	29.4	0.85	40.98
221122	BMDC	Simple	1 Mono	None	25.5	0.85	35.64
221122	BMDC	Simple	1 Mono	None	57.4	0.92	80.18
221122	BMDC	Simple	1 Mono	None	14.9	0.89	20.79
221122	BMDC	Simple	1 Mono	None	27.2	0.91	38.01
221122	BMDC	Simple	1 Mono	None	25.5	0.9	35.64
221122	BMDC	Simple	1 Mono	None	21.3	0.89	29.7
221122	BMDC	Simple	1 Mono	None	30.2	0.87	42.17
221122	BMDC	Simple	1 Mono	None	14.5	0.88	20.19
221122	BMDC	Simple	1 Mono	None	43.8	0.97	61.18
221122	BMDC	Simple	1 Mono	None	23.8	0.88	33.26
221122	BMDC	Simple	1 Mono	None	26	0.97	36.23
221122	BMDC	Simple	1 Mono	None	25.1	0.95	35.04
221122	BMDC	Simple	1 Mono	None	22.6	0.82	31.48
221122	BMDC	Simple	1 Mono	None	18.7	0.91	26.13
221122	BMDC	Simple	1 Mono	None	29.8	0.9	41.58
221122	BMDC	Simple	1 Mono	None	22.1	0.89	30.89
221122	BMDC	Simple	1 Mono	None	21.3	0.91	29.7
221122	BMDC	Simple	1 Mono	None	9.4	0.85	13.07
221122	BMDC	Simple	1 Mono	None	10.6	0.9	14.85
221122	BMDC	Simple	1 Mono	None	11.1	0.86	15.44
221122	BMDC	Simple	1 Mono	None	59.6	0.96	83.15
221122	BMDC	Simple	1 Mono	None	28.5	0.84	39.8
221122	BMDC	Simple	1 Mono	None	17	0.88	23.76
221122	BMDC	Simple	1 Mono	None	30.2	0.94	42.17
221122	BMDC	Simple	1 Mono	None	14	0.87	19.6
221122	BMDC	Simple	1 Mono	None	42.6	0.9	59.4
221122	BMDC	Simple	1 Mono	None	20	0.86	27.92
221122	BMDC	Simple	1 Mono	None	9.4	0.97	13.07
221122	BMDC	Simple	1 Mono	None	18.7	0.94	26.13
221122	BMDC	Simple	1 Mono	None	26.8	0.9	37.42
221122	BMDC	Simple	1 Mono	None	14.5	0.82	20.19
221122	BMDC	Simple	1 Mono	None	24.3	0.86	33.86
221122	BMDC	Simple	1 Mono	None	37	0.85	51.67
221122	BMDC	Simple	1 Mono	None	9.4	0.82	13.07
221122	BMDC	Simple	1 Mono	None	52.3	0.89	73.06
221122	BMDC	Simple	1 Mono	None	28.5	0.93	39.8
221122	BMDC	Simple	1 Mono	None	17.9	0.98	24.95
221122	BMDC	Simple	1 Mono	None	11.9	0.98	16.63
221122	BMDC	Simple	1 Mono	None	10.6	0.96	14.85
221122	BMDC	Simple	1 Mono	None	11.9	0.96	16.63
221122	BMDC	Simple	1 Mono	None	24.3	0.9	33.86
221122	BMDC	Simple	1 Mono	None	25.5	0.94	35.64
221122	BMDC	Simple	1 Mono	None	30.6	0.87	42.77
221122	BMDC	Simple	1 Mono	None	21.7	0.94	30.29
221122	BMDC	Simple	1 Mono	None	13.2	0.97	18.41
221122	BMDC	Simple	1 Mono	None	9.4	0.9	13.07
221122	BMDC	Simple	1 Mono	None	11.9	0.95	16.63
221122	BMDC	Simple	1 Mono	None	9.8	0.94	13.66
221122	BMDC	Simple	1 Mono	None	15.7	0.87	21.98
221122	BMDC	Simple	1 Mono	None	12.3	0.83	17.22
221122	BMDC	Simple	1 Mono	None	28.5	0.96	39.8
221122	BMDC	Simple	1 Mono	None	14.9	0.89	20.79
221122	BMDC	Simple	1 Mono	None	22.6	0.95	31.48
221122	BMDC	Simple	1 Mono	None	25.1	0.87	35.04
221122	BMDC	Simple	1 Mono	None	20.9	0.84	29.1
221122	BMDC	Simple	1 Mono	None	15.7	0.98	21.98
221122	BMDC	Simple	1 Mono	None	8.5	0.98	11.88
221122	BMDC	Simple	1 Mono	None	9.4	1	13.07
221122	BMDC	Simple	1 Mono	None	13.6	0.86	19.01
221122	BMDC	Simple	1 Mono	None	9.4	0.99	13.07
221122	BMDC	Simple	1 Mono	None	26	0.88	36.23
221122	BMDC	Simple	1 Mono	None	28.9	0.92	40.39
221122	BMDC	Simple	1 Mono	None	33.2	0.93	46.33
221122	BMDC	Simple	1 Mono	None	10.6	0.88	14.85
221122	BMDC	Simple	1 Mono	None	10.2	0.95	14.26
221122	BMDC	Simple	1 Mono	None	27.7	0.9	38.61
221122	BMDC	Simple	1 Mono	None	15.7	0.85	21.98
221122	BMDC	Simple	1 Mono	None	11.1	0.82	15.44
221122	BMDC	Simple	1 Mono	None	18.3	0.86	25.54
221122	BMDC	Simple	1 Mono	None	20	0.88	27.92
221122	BMDC	Simple	1 Mono	None	22.1	0.95	30.89
221122	BMDC	Simple	1 Mono	None	20	0.95	27.92
221122	BMDC	Simple	1 Mono	None	20.9	0.95	29.1
221122	BMDC	Simple	1 Mono	None	22.6	0.94	31.48
221122	BMDC	Simple	1 Mono	None	11.5	0.95	12.47
221122	BMDC	Simple	1 Mono	None	14.8	0.92	16.04
221122	BMDC	Simple	1 Mono	None	15.9	0.97	17.22
221122	BMDC	Simple	1 Mono	None	24.1	0.94	26.13
221122	BMDC	Simple	1 Mono	None	23	0.89	24.95
221122	BMDC	Simple	1 Mono	None	15.3	0.99	16.63
221122	BMDC	Simple	1 Mono	None	13.2	0.91	14.26
221122	BMDC	Simple	1 Mono	None	31.8	0.94	34.45
221122	BMDC	Simple	1 Mono	None	13.7	0.97	14.85
221122	BMDC	Simple	1 Mono	None	13.7	0.91	14.85
221122	BMDC	Simple	1 Mono	None	13.7	0.86	14.85
221122	BMDC	Simple	1 Mono	None	21.9	0.9	23.76
221122	BMDC	Simple	1 Mono	None	21.9	0.86	23.76
221122	BMDC	Simple	1 Mono	None	20.8	0.94	22.57
221122	BMDC	Simple	1 Mono	None	38.9	0.86	42.17
221122	BMDC	Simple	1 Mono	None	16.4	0.95	17.82
221122	BMDC	Simple	1 Mono	None	18.6	0.86	20.19
221122	BMDC	Simple	1 Mono	None	45.5	0.83	49.3
221122	BMDC	Simple	1 Mono	None	22.5	0.94	24.35
221122	BMDC	Simple	1 Mono	None	25.8	0.87	27.92
221122	BMDC	Simple	1 Mono	None	51	0.83	55.24
221122	BMDC	Simple	1 Mono	None	13.2	0.94	14.26
221122	BMDC	Simple	1 Mono	None	38.4	0.85	41.58
221122	BMDC	Simple	1 Mono	None	23.6	0.93	25.54
221122	BMDC	Simple	1 Mono	None	25.8	0.86	27.92
221122	BMDC	Simple	1 Mono	None	12.1	0.99	13.07
221122	BMDC	Simple	1 Mono	None	11.5	0.89	12.47
221122	BMDC	Simple	1 Mono	None	12.1	0.98	13.07
221122	BMDC	Simple	1 Mono	None	17	0.9	18.41
221122	BMDC	Simple	1 Mono	None	100.3	0.92	108.7
221122	BMDC	Simple	1 Mono	None	25.8	0.95	27.92
221122	BMDC	Simple	1 Mono	None	13.2	0.94	14.26
221122	BMDC	Simple	1 Mono	None	11	0.83	11.88
221122	BMDC	Simple	1 Mono	None	35.6	0.96	38.61
221122	BMDC	Simple	1 Mono	None	71.8	0.86	77.81
221122	BMDC	Simple	1 Mono	None	21.4	0.98	23.16
221122	BMDC	Simple	1 Mono	None	13.7	0.97	14.85
221122	BMDC	Simple	1 Mono	None	11.5	0.96	12.47
221122	BMDC	Simple	1 Mono	None	43.3	0.9	46.92
221122	BMDC	Simple	1 Mono	None	18.1	0.9	19.6
221122	BMDC	Simple	1 Mono	None	22.5	0.92	24.35
221122	BMDC	Simple	1 Mono	None	23.6	0.84	25.54
221122	BMDC	Simple	1 Mono	None	18.1	0.9	19.6
221122	BMDC	Simple	1 Mono	None	14.8	0.83	16.04
221122	BMDC	Simple	1 Mono	None	13.2	0.93	14.26
221122	BMDC	Simple	1 Mono	None	25.2	0.95	27.32
221122	BMDC	Simple	1 Mono	None	37.8	0.88	40.98
221122	BMDC	Simple	1 Mono	None	36.7	0.84	39.8
221122	BMDC	Simple	1 Mono	None	32.9	0.85	35.64
221122	BMDC	Simple	1 Mono	None	23	0.88	24.95
221122	BMDC	Simple	1 Mono	None	18.1	0.96	19.6
221122	BMDC	Simple	1 Mono	None	13.2	0.91	14.26
221122	BMDC	Simple	1 Mono	None	14.2	0.97	15.44
221122	BMDC	Simple	1 Mono	None	40	0.85	43.36
221122	BMDC	Simple	1 Mono	None	37.8	0.96	40.98
221122	BMDC	Simple	1 Mono	None	42.2	0.97	45.74
221122	BMDC	Simple	1 Mono	None	22.5	0.91	24.35
221122	BMDC	Simple	1 Mono	None	23	0.98	24.95
221122	BMDC	Simple	1 Mono	None	11.5	0.98	12.47
221122	BMDC	Simple	1 Mono	None	33.4	0.86	36.23
221122	BMDC	Simple	1 Mono	None	31.8	0.95	34.45
221122	BMDC	Simple	1 Mono	None	22.5	0.98	24.35
221122	BMDC	Simple	1 Mono	None	21.9	0.92	23.76
221122	BMDC	Simple	1 Mono	None	135.9	0.86	147.3
221122	BMDC	Simple	1 Mono	None	146.3	0.92	158.59
221122	BMDC	Simple	1 Mono	None	18.6	0.82	20.19
221122	BMDC	Simple	1 Mono	None	29.6	0.94	32.07
221122	BMDC	Simple	1 Mono	None	27.4	0.92	29.7
221122	BMDC	Simple	1 Mono	None	29	0.85	31.48
221122	BMDC	Simple	1 Mono	None	26.8	0.94	29.1
221122	BMDC	Simple	1 Mono	None	34	0.87	36.83
221122	BMDC	Simple	1 Mono	None	29	0.85	31.48
221122	BMDC	Simple	1 Mono	None	33.4	0.82	36.23
221122	BMDC	Simple	1 Mono	None	114	0.85	123.54
221122	BMDC	Simple	1 Mono	None	198.4	0.92	215.01
221122	BMDC	Simple	1 Mono	None	116.2	0.92	125.92
221122	BMDC	Simple	1 Mono	None	17.5	0.85	19.01
221122	BMDC	Simple	1 Mono	None	11.5	0.81	12.47
221122	BMDC	Simple	1 Mono	None	42.2	0.94	45.74
221122	BMDC	Simple	1 Mono	None	21.9	0.95	23.76
221122	BMDC	Simple	1 Mono	None	22.5	0.86	24.35
221122	BMDC	Simple	1 Mono	None	53.7	0.91	58.21
221122	BMDC	Simple	1 Mono	None	174.2	0.84	188.88
221122	BMDC	Simple	1 Mono	None	21.4	0.85	23.16
221122	BMDC	Simple	1 Mono	None	17	0.98	18.41
221122	BMDC	Simple	1 Mono	None	24.1	0.87	26.13
221122	BMDC	Simple	1 Mono	None	16.4	0.94	17.82
221122	BMDC	Simple	1 Mono	None	18.1	0.98	19.6
221122	BMDC	Simple	1 Mono	None	18.1	0.88	19.6
221122	BMDC	Simple	1 Mono	None	31.8	0.82	34.45
221122	BMDC	Simple	1 Mono	None	37.8	0.86	40.98
221122	BMDC	Simple	1 Mono	None	29	0.9	31.48
221122	BMDC	Simple	1 Mono	None	15.3	0.85	16.63
221122	BMDC	Simple	1 Mono	None	44.4	0.93	48.11
221122	BMDC	Simple	1 Mono	None	60.3	0.93	65.34
221122	BMDC	Simple	1 Mono	None	125.5	0.95	136.02
221122	BMDC	Simple	1 Mono	None	35.6	0.84	38.61
221122	BMDC	Simple	1 Mono	None	11	0.96	11.88
221122	BMDC	Simple	1 Mono	None	15.9	0.89	17.22
221122	BMDC	Simple	1 Mono	None	35.6	0.99	38.61
221122	BMDC	Simple	1 Mono	None	29.6	0.89	32.07
221122	BMDC	Simple	1 Mono	None	25.8	0.89	27.92
221122	BMDC	Simple	1 Mono	None	31.2	0.86	33.86
221122	BMDC	Simple	1 Mono	None	20.8	0.94	22.57
221122	BMDC	Simple	1 Mono	None	121.6	0.85	131.86
221122	BMDC	Simple	1 Mono	None	15.3	0.83	16.63
221122	BMDC	Simple	1 Mono	None	22.5	0.85	24.35
221122	BMDC	Simple	1 Mono	None	45.5	0.86	49.3
221122	BMDC	Simple	1 Mono	None	63	0.92	68.31
221122	BMDC	Simple	1 Mono	None	46	0.88	49.89
221122	BMDC	Simple	1 Mono	None	45.5	0.94	49.3
221122	BMDC	Simple	1 Mono	None	33.4	0.97	36.23
221122	BMDC	Simple	1 Mono	None	30.7	0.83	33.26
221122	BMDC	Simple	1 Mono	None	33.4	0.82	36.23
221122	BMDC	Simple	1 Mono	None	29.6	0.94	32.07
221122	BMDC	Simple	1 Mono	None	21.9	0.92	23.76
221122	BMDC	Simple	1 Mono	None	10.5	0.95	15.44
221122	BMDC	Simple	1 Mono	None	12.1	0.94	17.82
221122	BMDC	Simple	1 Mono	None	9.7	0.99	14.26
221122	BMDC	Simple	1 Mono	None	12.9	0.85	19.01
221122	BMDC	Simple	1 Mono	None	9.3	0.92	13.66
221122	BMDC	Simple	1 Mono	None	12.1	0.89	17.82
221122	BMDC	Simple	1 Mono	None	8.1	0.94	11.88
221122	BMDC	Simple	1 Mono	None	9.7	0.92	14.26
221122	BMDC	Simple	1 Mono	None	8.1	1	11.88
221122	BMDC	Simple	1 Mono	None	8.9	0.94	13.07
221122	BMDC	Simple	1 Mono	None	17.8	0.88	26.13
221122	BMDC	Simple	1 Mono	None	11.3	0.82	16.63
221122	BMDC	Simple	1 Mono	None	10.1	0.94	14.85
221122	BMDC	Simple	1 Mono	None	8.1	0.9	11.88
221122	BMDC	Simple	1 Mono	None	9.3	0.93	13.66
221122	BMDC	Simple	1 Mono	None	21.8	0.83	32.07
221122	BMDC	Simple	1 Mono	None	8.1	0.85	11.88
221122	BMDC	Simple	1 Mono	None	17.8	0.94	26.13
221122	BMDC	Simple	1 Mono	None	14.9	0.94	21.98
221122	BMDC	Simple	1 Mono	None	30.3	0.89	44.55
221122	BMDC	Simple	1 Mono	None	15.4	0.96	22.57
221122	BMDC	Simple	1 Mono	None	9.7	0.95	14.26
221122	BMDC	Simple	1 Mono	None	10.9	0.86	16.04
221122	BMDC	Simple	1 Mono	None	19	0.86	27.92
221122	BMDC	Simple	1 Mono	None	10.1	0.98	14.85
221122	BMDC	Simple	1 Mono	None	8.9	0.91	13.07
221122	BMDC	Simple	1 Mono	None	8.5	0.99	12.47
221122	BMDC	Simple	1 Mono	None	15.8	0.92	23.16
221122	BMDC	Simple	1 Mono	None	23.8	0.82	35.04
221122	BMDC	Simple	1 Mono	None	11.7	0.9	17.22
221122	BMDC	Simple	1 Mono	None	22.2	0.98	32.67
221122	BMDC	Simple	1 Mono	None	18.2	0.86	26.73
221122	BMDC	Simple	1 Mono	None	12.9	0.88	19.01
221122	BMDC	Simple	1 Mono	None	17.8	0.84	26.13
221122	BMDC	Simple	1 Mono	None	18.6	0.97	27.32
221122	BMDC	Simple	1 Mono	None	10.5	0.95	15.44
221122	BMDC	Simple	1 Mono	None	9.7	0.93	14.26
221122	BMDC	Simple	1 Mono	None	14.5	0.88	21.38
221122	BMDC	Simple	1 Mono	None	21	0.81	30.89
221122	BMDC	Simple	1 Mono	None	14.1	0.89	20.79
221122	BMDC	Simple	1 Mono	None	20.6	0.9	30.29
221122	BMDC	Simple	1 Mono	None	23	0.94	33.86
221122	BMDC	Simple	1 Mono	None	13.3	0.93	19.6
221122	BMDC	Simple	1 Mono	None	11.3	0.9	16.63
221122	BMDC	Simple	1 Mono	None	8.5	0.88	12.47
221122	BMDC	Simple	1 Mono	None	14.5	0.81	21.38
221122	BMDC	Simple	1 Mono	None	38.8	0.9	57.02
221122	BMDC	Simple	1 Mono	None	14.5	0.95	21.38
221122	BMDC	Simple	1 Mono	None	18.6	0.85	27.32
221122	BMDC	Simple	1 Mono	None	11.3	0.97	16.63
221122	BMDC	Simple	1 Mono	None	16.2	0.89	23.76
221122	BMDC	Simple	1 Mono	None	32.3	0.95	47.52
221122	BMDC	Simple	1 Mono	None	10.5	0.85	15.44
221122	BMDC	Simple	1 Mono	None	8.5	0.95	12.47
221122	BMDC	Simple	1 Mono	None	53.3	0.92	78.4
221122	BMDC	Simple	1 Mono	None	27.1	0.93	39.8
221122	BMDC	Simple	1 Mono	None	22.6	0.91	33.26
221122	BMDC	Simple	1 Mono	None	12.9	0.93	19.01
221122	BMDC	Simple	1 Mono	None	26.3	0.95	38.61
221122	BMDC	Simple	1 Mono	None	9.7	0.96	14.26
221122	BMDC	Simple	1 Mono	None	10.9	0.9	16.04
221122	BMDC	Simple	1 Mono	None	29.9	0.86	43.95
221122	BMDC	Simple	1 Mono	None	26.7	0.98	39.2
221122	BMDC	Simple	1 Mono	None	24.2	0.81	35.64
221122	BMDC	Simple	1 Mono	None	52.9	0.97	77.81
221122	BMDC	Simple	1 Mono	None	24.6	0.94	36.23
221122	BMDC	Simple	1 Mono	None	26.7	0.86	39.2
221122	BMDC	Simple	1 Mono	None	10.9	1	16.04
221122	BMDC	Simple	1 Mono	None	16.6	0.87	24.35
221122	BMDC	Simple	1 Mono	None	12.5	0.81	18.41
221122	BMDC	Simple	1 Mono	None	21	0.88	30.89
221122	BMDC	Simple	1 Mono	None	46.9	0.88	68.9
221122	BMDC	Simple	1 Mono	None	113.1	0.94	166.31
221122	BMDC	Simple	1 Mono	None	45.7	0.9	67.12
221122	BMDC	Simple	1 Mono	None	17	0.9	24.95
221122	BMDC	Simple	1 Mono	None	12.5	0.98	18.41
221122	BMDC	Simple	1 Mono	None	16.6	0.88	24.35
221122	BMDC	Simple	1 Mono	None	12.9	0.94	19.01
221122	BMDC	Simple	1 Mono	None	27.9	0.96	40.98
221122	BMDC	Simple	1 Mono	None	27.5	0.9	40.39
221122	BMDC	Simple	1 Mono	None	25.1	0.96	36.83
221122	BMDC	Simple	1 Mono	None	42.8	0.84	62.96
221122	BMDC	Simple	1 Mono	None	14.9	0.85	21.98
221122	BMDC	Simple	1 Mono	None	38.4	0.86	56.43
221122	BMDC	Simple	1 Mono	None	18.2	0.94	26.73
221122	BMDC	Simple	1 Mono	None	10.5	0.96	15.44
221122	BMDC	Simple	1 Mono	None	34.3	0.96	50.49
221122	BMDC	Simple	1 Mono	None	17.8	0.96	26.13
221122	BMDC	Simple	1 Mono	None	13.7	0.94	20.19
221122	BMDC	Simple	1 Mono	None	25.1	0.95	36.83
221122	BMDC	Simple	1 Mono	None	14.1	0.9	20.79
221122	BMDC	Simple	1 Mono	None	22.6	0.83	33.26
221122	BMDC	Simple	1 Mono	None	38	0.97	55.83
221122	BMDC	Simple	1 Mono	None	21	0.88	30.89
221122	BMDC	Simple	1 Mono	None	15.8	0.82	23.16
221122	BMDC	Simple	1 Mono	None	9.3	0.93	13.66
221122	BMDC	Simple	1 Mono	None	9.7	0.97	14.26
221122	BMDC	Simple	1 Mono	None	12.9	0.89	19.01
221122	BMDC	Simple	1 Mono	None	12.5	0.83	18.41
221122	BMDC	Simple	1 Mono	None	23.8	0.88	35.04
221122	BMDC	Simple	1 Mono	None	18.6	0.85	27.32
221122	BMDC	Simple	1 Mono	None	21	0.82	30.89
221122	BMDC	Simple	1 Mono	None	16.6	0.92	24.35
221122	BMDC	Simple	1 Mono	None	19.8	0.89	29.1
221122	BMDC	Simple	1 Mono	None	19.4	0.97	28.51
221122	BMDC	Simple	1 Mono	None	21	0.97	30.89
221122	BMDC	Simple	1 Mono	None	32.3	0.85	47.52
221122	BMDC	Simple	1 Mono	None	12.5	0.95	18.41
221122	BMDC	Simple	1 Mono	None	9.3	0.84	13.66
221122	BMDC	Simple	1 Mono	None	21.8	0.84	32.07
221122	BMDC	Simple	1 Mono	None	23.4	0.86	34.45
221122	BMDC	Simple	1 Mono	None	21.4	0.91	31.48
221122	BMDC	Simple	1 Mono	None	12.5	0.95	18.41
221122	BMDC	Simple	1 Mono	None	23.8	0.92	35.04
221122	BMDC	Simple	1 Mono	None	12.1	0.97	17.82
221122	BMDC	Simple	1 Mono	None	27.5	0.81	40.39
221122	BMDC	Simple	1 Mono	None	11.3	0.98	16.63
221122	BMDC	Simple	1 Mono	None	10.1	0.85	14.85
221122	BMDC	Simple	1 Mono	None	12.9	0.95	12.47
221122	BMDC	Simple	1 Mono	None	12.3	0.94	11.88
221122	BMDC	Simple	1 Mono	None	34.5	0.96	33.26
221122	BMDC	Simple	1 Mono	None	16	0.97	15.44
221122	BMDC	Simple	1 Mono	None	17.2	0.94	16.63
221122	BMDC	Simple	1 Mono	None	19.1	0.98	18.41
221122	BMDC	Simple	1 Mono	None	17.8	0.96	17.22
221122	BMDC	Simple	1 Mono	None	28.3	0.89	27.32
221122	BMDC	Simple	1 Mono	None	12.3	0.87	11.88
221122	BMDC	Simple	1 Mono	None	14.8	0.95	14.26
221122	BMDC	Simple	1 Mono	None	14.2	0.93	13.66
221122	BMDC	Simple	1 Mono	None	37.5	0.91	36.23
221122	BMDC	Simple	1 Mono	None	17.2	0.99	16.63
221122	BMDC	Simple	1 Mono	None	33.2	0.81	32.07
221122	BMDC	Simple	1 Mono	None	14.2	0.85	13.66
221122	BMDC	Simple	1 Mono	None	14.8	0.85	14.26
221122	BMDC	Simple	1 Mono	None	27.7	0.95	26.73
221122	BMDC	Simple	1 Mono	None	37.5	0.84	36.23
221122	BMDC	Simple	1 Mono	None	15.4	0.9	14.85
221122	BMDC	Simple	1 Mono	None	28.3	0.94	27.32
221122	BMDC	Simple	1 Mono	None	14.8	0.82	14.26
221122	BMDC	Simple	1 Mono	None	17.8	0.9	17.22
221122	BMDC	Simple	1 Mono	None	12.9	0.99	12.47
221122	BMDC	Simple	1 Mono	None	14.8	0.93	14.26
221122	BMDC	Simple	1 Mono	None	12.9	0.96	12.47
221122	BMDC	Simple	1 Mono	None	19.7	0.88	19.01
221122	BMDC	Simple	1 Mono	None	30.2	0.86	29.1
221122	BMDC	Simple	1 Mono	None	17.2	0.95	16.63
221122	BMDC	Simple	1 Mono	None	12.9	0.96	12.47
221122	BMDC	Simple	1 Mono	None	12.9	0.83	12.47
221122	BMDC	Simple	1 Mono	None	12.3	0.88	11.88
221122	BMDC	Simple	1 Mono	None	19.1	0.95	18.41
221122	BMDC	Simple	1 Mono	None	17.2	1	16.63
221122	BMDC	Simple	1 Mono	None	22.8	0.86	21.98
221122	BMDC	Simple	1 Mono	None	16.6	0.9	16.04
221122	BMDC	Simple	1 Mono	None	32	0.92	30.89
221122	BMDC	Simple	1 Mono	None	15.4	0.98	14.85
221122	BMDC	Simple	1 Mono	None	15.4	0.96	14.85
221122	BMDC	Simple	1 Mono	None	22.8	0.81	21.98
221122	BMDC	Simple	1 Mono	None	21.5	0.83	20.79
221122	BMDC	Simple	1 Mono	None	33.2	0.9	32.07
221122	BMDC	Simple	1 Mono	None	25.8	0.9	24.95
221122	BMDC	Simple	1 Mono	None	27.1	0.92	26.13
221122	BMDC	Simple	1 Mono	None	32	0.99	30.89
221122	BMDC	Simple	1 Mono	None	16.6	0.99	16.04
221122	BMDC	Simple	1 Mono	None	17.8	0.95	17.22
221122	BMDC	Simple	1 Mono	None	23.4	0.92	22.57
221122	BMDC	Simple	1 Mono	None	20.3	0.98	19.6
221122	BMDC	Simple	1 Mono	None	39.4	0.95	38.01
221122	BMDC	Simple	1 Mono	None	43.1	0.91	41.58
221122	BMDC	Simple	1 Mono	None	22.2	0.93	21.38
221122	BMDC	Simple	1 Mono	None	12.9	0.93	12.47
221122	BMDC	Simple	1 Mono	None	14.2	0.82	13.66
221122	BMDC	Simple	1 Mono	None	27.7	0.91	26.73
221122	BMDC	Simple	1 Mono	None	27.1	0.95	26.13
221122	BMDC	Simple	1 Mono	None	20.9	0.89	20.19
221122	BMDC	Simple	1 Mono	None	14.2	0.94	13.66
221122	BMDC	Simple	1 Mono	None	25.2	0.87	24.35
221122	BMDC	Simple	1 Mono	None	27.7	0.95	26.73
221122	BMDC	Simple	1 Mono	None	18.5	0.91	17.82
221122	BMDC	Simple	1 Mono	None	20.3	0.92	19.6
221122	BMDC	Simple	1 Mono	None	28.3	0.96	27.32
221122	BMDC	Simple	1 Mono	None	43.7	0.81	42.17
221122	BMDC	Simple	1 Mono	None	20.3	0.97	19.6
221122	BMDC	Simple	1 Mono	None	24	0.94	23.16
221122	BMDC	Simple	1 Mono	None	21.5	0.91	20.79
221122	BMDC	Simple	1 Mono	None	22.2	0.89	21.38
221122	BMDC	Simple	1 Mono	None	18.5	0.82	17.82
221122	BMDC	Simple	1 Mono	None	30.2	0.93	29.1
221122	BMDC	Simple	1 Mono	None	15.4	0.97	14.85
221122	BMDC	Simple	1 Mono	None	14.2	0.85	13.66
221122	BMDC	Simple	1 Mono	None	18.5	0.88	17.82
221122	BMDC	Simple	1 Mono	None	24.6	0.9	23.76
221122	BMDC	Simple	1 Mono	None	64	0.84	61.77
221122	BMDC	Simple	1 Mono	None	28.9	0.92	27.92
221122	BMDC	Simple	1 Mono	None	16.6	0.97	16.04
221122	BMDC	Simple	1 Mono	None	20.9	0.83	20.19
221122	BMDC	Simple	1 Mono	None	30.8	0.87	29.7
221122	BMDC	Simple	1 Mono	None	25.2	0.96	24.35
221122	BMDC	Simple	1 Mono	None	14.2	0.95	13.66
221122	BMDC	Simple	1 Mono	None	19.7	0.88	19.01
221122	BMDC	Simple	1 Mono	None	30.8	0.85	29.7
221122	BMDC	Simple	1 Mono	None	33.8	0.92	32.67
221122	BMDC	Simple	1 Mono	None	22.8	0.83	21.98
221122	BMDC	Simple	1 Mono	None	22.8	0.94	21.98
221122	BMDC	Simple	1 Mono	None	43.7	0.94	42.17
221122	BMDC	Simple	1 Mono	None	24	0.99	23.16
221122	BMDC	Simple	1 Mono	None	18.5	0.82	17.82
221122	BMDC	Simple	1 Mono	None	19.1	0.89	18.41
221122	BMDC	Simple	1 Mono	None	15.4	0.88	14.85
221122	BMDC	Simple	1 Mono	None	20.3	0.96	19.6
221122	BMDC	Simple	1 Mono	None	38.2	0.92	36.83
221122	BMDC	Simple	1 Mono	None	28.9	0.89	27.92
221122	BMDC	Simple	1 Mono	None	19.1	0.96	18.41
221122	BMDC	Simple	1 Mono	None	26.5	0.85	25.54
221122	BMDC	Simple	1 Mono	None	38.2	0.93	36.83
221122	BMDC	Simple	1 Mono	None	22.2	0.88	21.38
221129	BMDC	Simple	6 Mono	None	15.7	0.93	2.46
221129	BMDC	Simple	6 Mono	None	9.6	0.86	1.51
221129	BMDC	Simple	6 Mono	None	10	0.95	1.57
221129	BMDC	Simple	6 Mono	None	5.1	0.92	0.8
221129	BMDC	Simple	6 Mono	None	5.1	0.85	0.8
221129	BMDC	Simple	6 Mono	None	4	0.93	0.62
221129	BMDC	Simple	6 Mono	None	15.3	0.85	2.41
221129	BMDC	Simple	6 Mono	None	4	0.96	0.62
221129	BMDC	Simple	6 Mono	None	6.2	0.84	0.98
221129	BMDC	Simple	6 Mono	None	4	0.84	0.62
221129	BMDC	Simple	6 Mono	None	7	0.94	1.1
221129	BMDC	Simple	6 Mono	None	13.6	0.83	2.14
221129	BMDC	Simple	6 Mono	None	9.4	0.82	1.48
221129	BMDC	Simple	6 Mono	None	4	0.94	0.62
221129	BMDC	Simple	6 Mono	None	5.5	0.81	0.86
221129	BMDC	Simple	6 Mono	None	11.3	0.91	1.78
221129	BMDC	Simple	6 Mono	None	4.2	0.85	0.65
221129	BMDC	Simple	6 Mono	None	5.1	0.88	0.8
221129	BMDC	Simple	6 Mono	None	6.4	0.85	1.01
221129	BMDC	Simple	6 Mono	None	4.9	0.92	0.77
221129	BMDC	Simple	6 Mono	None	4.2	0.87	0.65
221129	BMDC	Simple	6 Mono	None	4	0.96	0.62
221129	BMDC	Simple	6 Mono	None	11.3	0.94	1.78
221129	BMDC	Simple	6 Mono	None	4.5	0.83	0.71
221129	BMDC	Simple	6 Mono	None	4.9	0.81	0.77
221129	BMDC	Simple	6 Mono	None	7.4	0.91	1.16
221129	BMDC	Simple	6 Mono	None	8.7	0.97	1.37
221129	BMDC	Simple	6 Mono	None	4	0.91	0.62
221129	BMDC	Simple	6 Mono	None	13.2	0.83	2.08
221129	BMDC	Simple	6 Mono	None	14.5	0.89	2.29
221129	BMDC	Simple	6 Mono	None	4.7	0.96	0.74
221129	BMDC	Simple	6 Mono	None	7.9	0.95	1.25
221129	BMDC	Simple	6 Mono	None	5.5	0.95	0.86
221129	BMDC	Simple	6 Mono	None	15.3	0.87	2.41
221129	BMDC	Simple	6 Mono	None	7.4	0.9	1.16
221129	BMDC	Simple	6 Mono	None	7.4	0.85	1.16
221129	BMDC	Simple	6 Mono	None	4.5	1	0.71
221129	BMDC	Simple	6 Mono	None	6.6	0.89	1.04
221129	BMDC	Simple	6 Mono	None	7.7	0.89	1.22
221129	BMDC	Simple	6 Mono	None	3.8	0.96	0.59
221129	BMDC	Simple	6 Mono	None	3.8	0.84	0.59
221129	BMDC	Simple	6 Mono	None	24.5	0.87	3.86
221129	BMDC	Simple	6 Mono	None	15.5	0.85	2.44
221129	BMDC	Simple	6 Mono	None	4.5	0.9	0.71
221129	BMDC	Simple	6 Mono	None	4.2	0.97	0.65
221129	BMDC	Simple	6 Mono	None	5.8	0.85	0.92
221129	BMDC	Simple	6 Mono	None	5.8	0.99	0.92
221129	BMDC	Simple	6 Mono	None	12.1	0.92	1.9
221129	BMDC	Simple	6 Mono	None	10.4	0.89	1.63
221129	BMDC	Simple	6 Mono	None	7.2	0.97	1.13
221129	BMDC	Simple	6 Mono	None	13.2	0.93	2.08
221129	BMDC	Simple	6 Mono	None	6.4	0.94	1.01
221129	BMDC	Simple	6 Mono	None	9.2	0.87	1.46
221129	BMDC	Simple	6 Mono	None	4.3	0.96	0.68
221129	BMDC	Simple	6 Mono	None	6.6	0.94	1.04
221129	BMDC	Simple	6 Mono	None	5.3	1	0.83
221129	BMDC	Simple	6 Mono	None	4	0.95	0.62
221129	BMDC	Simple	6 Mono	None	7	0.86	1.1
221129	BMDC	Simple	6 Mono	None	7.5	0.92	1.19
221129	BMDC	Simple	6 Mono	None	7.5	0.95	1.19
221129	BMDC	Simple	6 Mono	None	9.6	0.91	1.51
221129	BMDC	Simple	6 Mono	None	10.8	0.83	1.69
221129	BMDC	Simple	6 Mono	None	4.2	0.99	0.65
221129	BMDC	Simple	6 Mono	None	6.2	0.89	0.98
221129	BMDC	Simple	6 Mono	None	6.6	0.88	1.04
221129	BMDC	Simple	6 Mono	None	4.9	0.91	0.77
221129	BMDC	Simple	6 Mono	None	5.8	0.94	0.92
221129	BMDC	Simple	6 Mono	None	7.5	0.82	1.19
221129	BMDC	Simple	6 Mono	None	9.2	0.95	1.46
221129	BMDC	Simple	6 Mono	None	7.4	0.99	1.16
221129	BMDC	Simple	6 Mono	None	9.4	0.93	1.48
221129	BMDC	Simple	6 Mono	None	8.9	0.92	1.4
221129	BMDC	Simple	6 Mono	None	6.4	0.92	1.01
221129	BMDC	Simple	6 Mono	None	5.5	0.83	0.86
221129	BMDC	Simple	6 Mono	None	7	0.92	1.1
221129	BMDC	Simple	6 Mono	None	8.1	0.9	1.28
221129	BMDC	Simple	6 Mono	None	4.5	0.89	0.71
221129	BMDC	Simple	6 Mono	None	5.3	0.91	0.83
221129	BMDC	Simple	6 Mono	None	10.8	0.98	1.69
221129	BMDC	Simple	6 Mono	None	5.7	0.99	0.89
221129	BMDC	Simple	6 Mono	None	7.9	0.9	1.25
221129	BMDC	Simple	6 Mono	None	5.7	0.88	0.89
221129	BMDC	Simple	6 Mono	None	4.5	0.98	0.71
221129	BMDC	Simple	6 Mono	None	6	0.87	0.95
221129	BMDC	Simple	6 Mono	None	4.5	0.95	0.71
221129	BMDC	Simple	6 Mono	None	9.2	0.98	1.46
221129	BMDC	Simple	6 Mono	None	7.2	0.98	1.13
221129	BMDC	Simple	6 Mono	None	5.3	0.97	0.83
221129	BMDC	Simple	6 Mono	None	20.2	0.98	3.18
221129	BMDC	Simple	6 Mono	None	4.2	1	0.65
221129	BMDC	Simple	6 Mono	None	4.2	0.9	0.65
221129	BMDC	Simple	6 Mono	None	6.8	0.87	1.07
221129	BMDC	Simple	6 Mono	None	6.2	0.9	0.98
221129	BMDC	Simple	6 Mono	None	12.8	0.89	2.02
221129	BMDC	Simple	6 Mono	None	13.6	0.97	2.14
221129	BMDC	Simple	6 Mono	None	5.5	0.92	0.86
221129	BMDC	Simple	6 Mono	None	7	0.81	1.1
221129	BMDC	Simple	6 Mono	None	13.2	0.97	2.08
221129	BMDC	Simple	6 Mono	None	4.9	0.95	0.77
221129	BMDC	Simple	6 Mono	None	5.1	0.95	0.8
221129	BMDC	Simple	6 Mono	None	8.9	0.92	1.4
221129	BMDC	Simple	6 Mono	None	4.3	0.97	0.68
221129	BMDC	Simple	6 Mono	None	7	0.86	1.1
221129	BMDC	Simple	6 Mono	None	4.7	0.97	0.74
221129	BMDC	Simple	6 Mono	None	6.2	0.93	0.98
221129	BMDC	Simple	6 Mono	None	8.3	0.95	1.31
221129	BMDC	Simple	6 Mono	None	11.1	0.87	1.75
221129	BMDC	Simple	6 Mono	None	8.3	0.91	1.31
221129	BMDC	Simple	6 Mono	None	11.1	0.86	1.75
221129	BMDC	Simple	6 Mono	None	4.3	0.95	0.68
221129	BMDC	Simple	6 Mono	None	6.6	0.96	1.04
221129	BMDC	Simple	6 Mono	None	8.9	0.81	1.4
221129	BMDC	Simple	6 Mono	None	4.3	0.94	0.68
221129	BMDC	Simple	6 Mono	None	5.3	0.83	0.83
221129	BMDC	Simple	6 Mono	None	10	0.89	1.57
221129	BMDC	Simple	6 Mono	None	12.8	0.96	2.02
221129	BMDC	Simple	6 Mono	None	4	0.93	0.62
221129	BMDC	Simple	6 Mono	None	7.2	0.87	0.89
221129	BMDC	Simple	6 Mono	None	13.5	0.81	1.66
221129	BMDC	Simple	6 Mono	None	5.3	0.81	0.65
221129	BMDC	Simple	6 Mono	None	6.3	0.9	0.77
221129	BMDC	Simple	6 Mono	None	12	0.82	1.48
221129	BMDC	Simple	6 Mono	None	6.3	0.93	0.77
221129	BMDC	Simple	6 Mono	None	9.2	0.91	1.13
221129	BMDC	Simple	6 Mono	None	9.2	0.89	1.13
221129	BMDC	Simple	6 Mono	None	20	0.86	2.46
221129	BMDC	Simple	6 Mono	None	6	0.98	0.74
221129	BMDC	Simple	6 Mono	None	5.8	0.97	0.71
221129	BMDC	Simple	6 Mono	None	12	0.88	1.48
221129	BMDC	Simple	6 Mono	None	5.1	0.87	0.62
221129	BMDC	Simple	6 Mono	None	11.3	0.87	1.4
221129	BMDC	Simple	6 Mono	None	8.9	0.92	1.1
221129	BMDC	Simple	6 Mono	None	5.8	0.87	0.71
221129	BMDC	Simple	6 Mono	None	6.5	0.84	0.8
221129	BMDC	Simple	6 Mono	None	7	0.97	0.86
221129	BMDC	Simple	6 Mono	None	5.5	0.94	0.68
221129	BMDC	Simple	6 Mono	None	5.8	0.95	0.71
221129	BMDC	Simple	6 Mono	None	15.4	0.96	1.9
221129	BMDC	Simple	6 Mono	None	9.2	0.85	1.13
221129	BMDC	Simple	6 Mono	None	5.1	0.93	0.62
221129	BMDC	Simple	6 Mono	None	8	0.96	0.98
221129	BMDC	Simple	6 Mono	None	6	0.92	0.74
221129	BMDC	Simple	6 Mono	None	21.4	0.86	2.64
221129	BMDC	Simple	6 Mono	None	29.9	0.9	3.68
221129	BMDC	Simple	6 Mono	None	21.4	0.92	2.64
221129	BMDC	Simple	6 Mono	None	5.3	0.95	0.65
221129	BMDC	Simple	6 Mono	None	8	0.89	0.98
221129	BMDC	Simple	6 Mono	None	6.3	0.94	0.77
221129	BMDC	Simple	6 Mono	None	41	0.93	5.05
221129	BMDC	Simple	6 Mono	None	7.2	0.88	0.89
221129	BMDC	Simple	6 Mono	None	17.8	0.95	2.2
221129	BMDC	Simple	6 Mono	None	6.5	0.94	0.8
221129	BMDC	Simple	6 Mono	None	6	0.86	0.74
221129	BMDC	Simple	6 Mono	None	6.5	0.9	0.8
221129	BMDC	Simple	6 Mono	None	5.5	0.82	0.68
221129	BMDC	Simple	6 Mono	None	10.6	0.87	1.31
221129	BMDC	Simple	6 Mono	None	4.8	0.93	0.59
221129	BMDC	Simple	6 Mono	None	9.2	0.9	1.13
221129	BMDC	Simple	6 Mono	None	17.1	0.93	2.11
221129	BMDC	Simple	6 Mono	None	9.9	0.95	1.22
221129	BMDC	Simple	6 Mono	None	7.2	0.96	0.89
221129	BMDC	Simple	6 Mono	None	8.4	0.96	1.04
221129	BMDC	Simple	6 Mono	None	11.6	0.88	1.43
221129	BMDC	Simple	6 Mono	None	6.3	0.84	0.77
221129	BMDC	Simple	6 Mono	None	12.8	0.82	1.57
221129	BMDC	Simple	6 Mono	None	5.8	0.95	0.71
221129	BMDC	Simple	6 Mono	None	13.5	0.86	1.66
221129	BMDC	Simple	6 Mono	None	9.9	0.96	1.22
221129	BMDC	Simple	6 Mono	None	6	0.92	0.74
221129	BMDC	Simple	6 Mono	None	8	0.95	0.98
221129	BMDC	Simple	6 Mono	None	6.3	0.99	0.77
221129	BMDC	Simple	6 Mono	None	7	0.94	0.86
221129	BMDC	Simple	6 Mono	None	10.8	0.82	1.34
221129	BMDC	Simple	6 Mono	None	7	0.9	0.86
221129	BMDC	Simple	6 Mono	None	7.5	0.97	0.92
221129	BMDC	Simple	6 Mono	None	5.5	0.92	0.68
221129	BMDC	Simple	6 Mono	None	5.5	0.95	0.68
221129	BMDC	Simple	6 Mono	None	7.2	0.97	0.89
221129	BMDC	Simple	6 Mono	None	6.7	0.99	0.83
221129	BMDC	Simple	6 Mono	None	11.1	0.92	1.37
221129	BMDC	Simple	6 Mono	None	8.9	0.93	1.1
221129	BMDC	Simple	6 Mono	None	6.7	0.86	0.83
221129	BMDC	Simple	6 Mono	None	5.5	0.87	0.68
221129	BMDC	Simple	6 Mono	None	8.7	0.86	1.07
221129	BMDC	Simple	6 Mono	None	8	0.83	0.98
221129	BMDC	Simple	6 Mono	None	5.5	0.89	0.68
221129	BMDC	Simple	6 Mono	None	11.1	0.94	1.37
221129	BMDC	Simple	6 Mono	None	5.1	0.85	0.62
221129	BMDC	Simple	6 Mono	None	9.4	0.95	1.16
221129	BMDC	Simple	6 Mono	None	9.9	0.92	1.22
221129	BMDC	Simple	6 Mono	None	8.7	0.96	1.07
221129	BMDC	Simple	6 Mono	None	7.7	0.96	0.95
221129	BMDC	Simple	6 Mono	None	6.3	0.93	0.77
221129	BMDC	Simple	6 Mono	None	10.4	0.87	1.28
221129	BMDC	Simple	6 Mono	None	7.5	0.93	0.92
221129	BMDC	Simple	6 Mono	None	19	0.88	2.35
221129	BMDC	Simple	6 Mono	None	6.3	0.91	0.77
221129	BMDC	Simple	6 Mono	None	6.5	0.96	0.8
221129	BMDC	Simple	6 Mono	None	6.3	0.89	0.77
221129	BMDC	Simple	6 Mono	None	5.3	0.99	0.65
221129	BMDC	Simple	6 Mono	None	6.5	0.83	0.8
221129	BMDC	Simple	6 Mono	None	7.2	0.88	0.89
221129	BMDC	Simple	6 Mono	None	6	0.82	0.74
221129	BMDC	Simple	6 Mono	None	8.4	0.93	1.04
221129	BMDC	Simple	6 Mono	None	6.7	0.81	0.83
221129	BMDC	Simple	6 Mono	None	11.1	0.84	1.37
221129	BMDC	Simple	6 Mono	None	4.8	0.97	0.59
221129	BMDC	Simple	6 Mono	None	17.3	0.94	2.14
221129	BMDC	Simple	6 Mono	None	6.5	0.98	0.8
221129	BMDC	Simple	6 Mono	None	10.8	0.86	1.34
221129	BMDC	Simple	6 Mono	None	9.4	0.95	1.16
221129	BMDC	Simple	6 Mono	None	11.8	0.87	1.46
221129	BMDC	Simple	6 Mono	None	7	0.81	0.86
221129	BMDC	Simple	6 Mono	None	5.3	0.95	0.65
221129	BMDC	Simple	6 Mono	None	8.9	0.97	1.1
221129	BMDC	Simple	6 Mono	None	17.6	0.84	2.17
221129	BMDC	Simple	6 Mono	None	6.5	0.86	0.8
221129	BMDC	Simple	6 Mono	None	5.1	0.95	0.62
221129	BMDC	Simple	6 Mono	None	6.5	0.98	0.8
221129	BMDC	Simple	6 Mono	None	7.5	0.92	0.92
221129	BMDC	Simple	6 Mono	None	6.7	0.95	0.83
221129	BMDC	Simple	6 Mono	None	14.9	0.93	1.84
221129	BMDC	Simple	6 Mono	None	22.7	0.91	2.79
221129	BMDC	Simple	6 Mono	None	9.6	0.87	1.19
221129	BMDC	Simple	6 Mono	None	7	0.89	0.86
221129	BMDC	Simple	6 Mono	None	5.1	0.97	0.62
221129	BMDC	Simple	6 Mono	None	12.3	0.97	1.51
221129	BMDC	Simple	6 Mono	None	5.3	0.89	0.65
221129	BMDC	Simple	6 Mono	None	8.9	0.92	1.1
221129	BMDC	Simple	6 Mono	None	4.4	1	0.62
221129	BMDC	Simple	6 Mono	None	9.5	0.94	1.34
221129	BMDC	Simple	6 Mono	None	8.8	0.96	1.25
221129	BMDC	Simple	6 Mono	None	10.5	0.91	1.48
221129	BMDC	Simple	6 Mono	None	4.2	0.93	0.59
221129	BMDC	Simple	6 Mono	None	9.5	0.94	1.34
221129	BMDC	Simple	6 Mono	None	4.4	0.94	0.62
221129	BMDC	Simple	6 Mono	None	4.8	0.89	0.68
221129	BMDC	Simple	6 Mono	None	4.2	0.83	0.59
221129	BMDC	Simple	6 Mono	None	7.4	0.84	1.04
221129	BMDC	Simple	6 Mono	None	6.3	0.88	0.89
221129	BMDC	Simple	6 Mono	None	5.1	0.98	0.71
221129	BMDC	Simple	6 Mono	None	8.8	0.86	1.25
221129	BMDC	Simple	6 Mono	None	25.1	0.93	3.53
221129	BMDC	Simple	6 Mono	None	10.7	0.87	1.51
221129	BMDC	Simple	6 Mono	None	4.8	0.85	0.68
221129	BMDC	Simple	6 Mono	None	9.7	0.88	1.37
221129	BMDC	Simple	6 Mono	None	9.1	0.88	1.28
221129	BMDC	Simple	6 Mono	None	6.9	0.87	0.98
221129	BMDC	Simple	6 Mono	None	5.3	0.87	0.74
221129	BMDC	Simple	6 Mono	None	10.3	0.82	1.46
221129	BMDC	Simple	6 Mono	None	5.1	0.84	0.71
221129	BMDC	Simple	6 Mono	None	4.8	0.96	0.68
221129	BMDC	Simple	6 Mono	None	5.5	0.98	0.77
221129	BMDC	Simple	6 Mono	None	4.8	0.93	0.68
221129	BMDC	Simple	6 Mono	None	4.4	0.96	0.62
221129	BMDC	Simple	6 Mono	None	5.7	0.99	0.8
221129	BMDC	Simple	6 Mono	None	5.7	0.87	0.8
221129	BMDC	Simple	6 Mono	None	4.2	0.82	0.59
221129	BMDC	Simple	6 Mono	None	4.4	0.83	0.62
221129	BMDC	Simple	6 Mono	None	6.3	0.94	0.89
221129	BMDC	Simple	6 Mono	None	12.2	0.89	1.72
221129	BMDC	Simple	6 Mono	None	9.3	0.87	1.31
221129	BMDC	Simple	6 Mono	None	8	0.89	1.13
221129	BMDC	Simple	6 Mono	None	5.3	0.9	0.74
221129	BMDC	Simple	6 Mono	None	6.7	0.92	0.95
221129	BMDC	Simple	6 Mono	None	15.8	0.93	2.23
221129	BMDC	Simple	6 Mono	None	32.2	0.92	4.54
221129	BMDC	Simple	6 Mono	None	6.7	0.99	0.95
221129	BMDC	Simple	6 Mono	None	8.8	0.91	1.25
221129	BMDC	Simple	6 Mono	None	14.9	0.96	2.11
221129	BMDC	Simple	6 Mono	None	9.3	0.9	1.31
221129	BMDC	Simple	6 Mono	None	5.3	1	0.74
221129	BMDC	Simple	6 Mono	None	5.3	0.97	0.74
221129	BMDC	Simple	6 Mono	None	11.8	0.9	1.66
221129	BMDC	Simple	6 Mono	None	34.1	0.87	4.81
221129	BMDC	Simple	6 Mono	None	101.5	0.97	14.31
221129	BMDC	Simple	6 Mono	None	24	0.87	3.39
221129	BMDC	Simple	6 Mono	None	7.2	0.97	1.01
221129	BMDC	Simple	6 Mono	None	10.3	0.97	1.46
221129	BMDC	Simple	6 Mono	None	7.2	0.84	1.01
221129	BMDC	Simple	6 Mono	None	4.2	0.96	0.59
221129	BMDC	Simple	6 Mono	None	13.1	0.95	1.84
221129	BMDC	Simple	6 Mono	None	59.4	0.93	8.37
221129	BMDC	Simple	6 Mono	None	51.6	0.93	7.28
221129	BMDC	Simple	6 Mono	None	92.6	0.88	13.07
221129	BMDC	Simple	6 Mono	None	6.1	0.91	0.86
221129	BMDC	Simple	6 Mono	None	7.4	0.95	1.04
221129	BMDC	Simple	6 Mono	None	5.1	0.95	0.71
221129	BMDC	Simple	6 Mono	None	5.1	0.89	0.71
221129	BMDC	Simple	6 Mono	None	33.9	0.87	4.78
221129	BMDC	Simple	6 Mono	None	74.1	0.86	10.45
221129	BMDC	Simple	6 Mono	None	42.9	0.95	6.06
221129	BMDC	Simple	6 Mono	None	32.6	0.88	4.6
221129	BMDC	Simple	6 Mono	None	6.3	0.93	0.89
221129	BMDC	Simple	6 Mono	None	9.9	0.83	1.4
221129	BMDC	Simple	6 Mono	None	5.5	0.93	0.77
221129	BMDC	Simple	6 Mono	None	9.9	0.92	1.4
221129	BMDC	Simple	6 Mono	None	5.3	0.96	0.74
221129	BMDC	Simple	6 Mono	None	4.2	0.91	0.59
221129	BMDC	Simple	6 Mono	None	24.6	0.94	3.47
221129	BMDC	Simple	6 Mono	None	12.2	0.95	1.72
221129	BMDC	Simple	6 Mono	None	6.1	0.83	0.86
221129	BMDC	Simple	6 Mono	None	4.2	0.89	0.59
221129	BMDC	Simple	6 Mono	None	5.1	0.86	0.71
221129	BMDC	Simple	6 Mono	None	4.6	1	0.65
221129	BMDC	Simple	6 Mono	None	4.6	0.83	0.65
221129	BMDC	Simple	6 Mono	None	6.5	0.85	0.92
221129	BMDC	Simple	6 Mono	None	5.1	0.98	0.71
221129	BMDC	Simple	6 Mono	None	6.3	0.86	0.89
221129	BMDC	Simple	6 Mono	None	4.6	0.94	0.65
221129	BMDC	Simple	6 Mono	None	5.5	0.96	0.77
221129	BMDC	Simple	6 Mono	None	4.4	0.87	0.62
221129	BMDC	Simple	6 Mono	None	8.8	0.97	1.25
221129	BMDC	Simple	6 Mono	None	6.3	0.96	0.89
221129	BMDC	Simple	6 Mono	None	8.6	0.88	1.22
221129	BMDC	Simple	6 Mono	None	5.3	0.92	0.74
221129	BMDC	Simple	6 Mono	None	9.5	0.9	1.34
221129	BMDC	Simple	6 Mono	None	5.3	0.99	0.74
221129	BMDC	Simple	6 Mono	None	4.8	0.81	0.68
221129	BMDC	Simple	6 Mono	None	5.1	0.89	0.71
221129	BMDC	Simple	6 Mono	None	6.9	0.88	0.98
221129	BMDC	Simple	6 Mono	None	5.5	0.96	0.77
221129	BMDC	Simple	6 Mono	None	5.7	0.94	0.8
221129	BMDC	Simple	6 Mono	None	7.2	0.95	1.01
221129	BMDC	Simple	6 Mono	None	12.4	0.89	1.75
221129	BMDC	Simple	6 Mono	None	8.6	0.9	1.22
221129	BMDC	Simple	6 Mono	None	6.1	0.98	0.86
221129	BMDC	Simple	6 Mono	None	6.1	0.95	0.86
230523	BMDC	Simple	1 Tri	None	44	0.94	2.61
230523	BMDC	Simple	1 Tri	None	40	0.95	2.38
230523	BMDC	Simple	1 Tri	None	26	0.88	1.54
230523	BMDC	Simple	1 Tri	None	27	0.93	1.6
230523	BMDC	Simple	1 Tri	None	36	0.82	2.14
230523	BMDC	Simple	1 Tri	None	44	0.93	2.61
230523	BMDC	Simple	1 Tri	None	31	0.85	1.84
230523	BMDC	Simple	1 Tri	None	20	0.98	1.19
230523	BMDC	Simple	1 Tri	None	23	0.99	1.37
230523	BMDC	Simple	1 Tri	None	34	0.85	2.02
230523	BMDC	Simple	1 Tri	None	27	0.86	1.6
230523	BMDC	Simple	1 Tri	None	22	0.95	1.31
230523	BMDC	Simple	1 Tri	None	20	0.83	1.19
230523	BMDC	Simple	1 Tri	None	24	0.91	1.43
230523	BMDC	Simple	1 Tri	None	25	0.97	1.48
230523	BMDC	Simple	1 Tri	None	60	0.89	3.56
240116	BMDC	Simple	6 Mono	None	5.7	0.91	1.6
240116	BMDC	Simple	6 Mono	None	6.8	0.9	1.9
240116	BMDC	Simple	6 Mono	None	14.6	0.9	4.1
240116	BMDC	Simple	6 Mono	None	7.6	0.88	2.14
240116	BMDC	Simple	6 Mono	None	21.6	0.93	6.06
240116	BMDC	Simple	6 Mono	None	10.8	0.89	3.03
240116	BMDC	Simple	6 Mono	None	11	0.84	3.09
240116	BMDC	Simple	6 Mono	None	6.3	0.89	1.78
240116	BMDC	Simple	6 Mono	None	29.2	0.98	8.2
240116	BMDC	Simple	6 Mono	None	21.4	0.97	6
240116	BMDC	Simple	6 Mono	None	6.3	0.89	1.78
240116	BMDC	Simple	6 Mono	None	4.4	0.92	1.25
240116	BMDC	Simple	6 Mono	None	7.8	0.96	2.2
240116	BMDC	Simple	6 Mono	None	17.1	0.88	4.81
240116	BMDC	Simple	6 Mono	None	6.3	0.99	1.78
240116	BMDC	Simple	6 Mono	None	8.5	0.88	2.38
240116	BMDC	Simple	6 Mono	None	10.6	0.95	2.97
240116	BMDC	Simple	6 Mono	None	21.6	0.97	6.06
240116	BMDC	Simple	6 Mono	None	24.6	0.95	6.89
240116	BMDC	Simple	6 Mono	None	5.9	0.98	1.66
240116	BMDC	Simple	6 Mono	None	5.3	0.88	1.48
240116	BMDC	Simple	6 Mono	None	14.2	0.83	3.98
240116	BMDC	Simple	6 Mono	None	4.4	0.83	1.25
240116	BMDC	Simple	6 Mono	None	11.9	0.87	3.33
240116	BMDC	Simple	6 Mono	None	13.3	0.94	3.74
240116	BMDC	Simple	6 Mono	None	17.8	0.89	4.99
240116	BMDC	Simple	6 Mono	None	21.6	0.92	6.06
240116	BMDC	Simple	6 Mono	None	10.2	0.92	2.85
240116	BMDC	Simple	6 Mono	None	8	0.87	2.26
240116	BMDC	Simple	6 Mono	None	5.3	0.95	1.48
240116	BMDC	Simple	6 Mono	None	8.7	0.82	2.44
240116	BMDC	Simple	6 Mono	None	25	0.82	7.01
240116	BMDC	Simple	6 Mono	None	5.1	0.96	1.43
240116	BMDC	Simple	6 Mono	None	5.5	0.94	1.54
240116	BMDC	Simple	6 Mono	None	22.2	0.92	6.24
240116	BMDC	Simple	6 Mono	None	16.7	0.91	4.69
240116	BMDC	Simple	6 Mono	None	25.8	0.92	7.25
240116	BMDC	Simple	6 Mono	None	11.6	0.98	3.27
240116	BMDC	Simple	6 Mono	None	26.2	0.81	7.37
240116	BMDC	Simple	6 Mono	None	9.1	0.82	2.55
240116	BMDC	Simple	6 Mono	None	9.3	0.83	2.61
240116	BMDC	Simple	6 Mono	None	5.3	0.86	1.48
240116	BMDC	Simple	6 Mono	None	8.9	0.87	2.49
240116	BMDC	Simple	6 Mono	None	17.6	0.83	4.93
240116	BMDC	Simple	6 Mono	None	5.9	0.9	1.66
240116	BMDC	Simple	6 Mono	None	10.4	0.87	2.91
240116	BMDC	Simple	6 Mono	None	8.9	0.92	2.49
240116	BMDC	Simple	6 Mono	None	4.7	0.84	1.31
240116	BMDC	Simple	6 Mono	None	9.3	0.94	2.61
240116	BMDC	Simple	6 Mono	None	10.6	0.83	2.97
240116	BMDC	Simple	6 Mono	None	11.6	0.87	3.27
240116	BMDC	Simple	6 Mono	None	12.9	0.88	3.62
240116	BMDC	Simple	6 Mono	None	13.8	0.85	3.86
240116	BMDC	Simple	6 Mono	None	7.8	0.97	2.2
240116	BMDC	Simple	6 Mono	None	20.1	0.94	5.64
240116	BMDC	Simple	6 Mono	None	9.1	0.84	2.55
240116	BMDC	Simple	6 Mono	None	22.4	0.83	6.3
240116	BMDC	Simple	6 Mono	None	21.4	0.83	6
240116	BMDC	Simple	6 Mono	None	4.4	0.82	1.25
240116	BMDC	Simple	6 Mono	None	21.6	0.95	6.06
240116	BMDC	Simple	6 Mono	None	14.8	0.85	4.16
240116	BMDC	Simple	6 Mono	None	21.8	0.91	6.12
240116	BMDC	Simple	6 Mono	None	15.9	0.85	4.45
240116	BMDC	Simple	6 Mono	None	4.2	1	1.19
240116	BMDC	Simple	6 Mono	None	14.6	0.81	4.1
240116	BMDC	Simple	6 Mono	None	13.3	0.93	3.74
240116	BMDC	Simple	6 Mono	None	4.9	0.95	1.37
240116	BMDC	Simple	6 Mono	None	5.3	0.94	1.48
240116	BMDC	Simple	6 Mono	None	5.5	0.87	1.54
240116	BMDC	Simple	6 Mono	None	7	0.92	1.96
240116	BMDC	Simple	6 Mono	None	11	0.9	3.09
240116	BMDC	Simple	6 Mono	None	12.5	0.84	3.5
240116	BMDC	Simple	6 Mono	None	4.4	1	1.25
240116	BMDC	Simple	6 Mono	None	4.9	0.87	1.37
240116	BMDC	Simple	6 Mono	None	4.9	0.9	1.37
240116	BMDC	Simple	6 Mono	None	14.8	0.87	4.16
240116	BMDC	Simple	6 Mono	None	13.8	0.93	3.86
240116	BMDC	Simple	6 Mono	None	5.7	0.83	1.6
240116	BMDC	Simple	6 Mono	None	11.2	0.96	3.15
240116	BMDC	Simple	6 Mono	None	8	0.82	2.26
240116	BMDC	Simple	6 Mono	None	4.2	0.97	1.19
240116	BMDC	Simple	6 Mono	None	11.2	0.81	3.15
240116	BMDC	Simple	6 Mono	None	20.7	0.84	5.82
240116	BMDC	Simple	6 Mono	None	11	0.96	3.09
240116	BMDC	Simple	6 Mono	None	29.8	0.93	8.37
240116	BMDC	Simple	6 Mono	None	25.2	0.86	7.07
240116	BMDC	Simple	6 Mono	None	13.3	0.82	3.74
240116	BMDC	Simple	6 Mono	None	10.2	0.85	2.85
240116	BMDC	Simple	6 Mono	None	18	0.94	5.05
240116	BMDC	Simple	6 Mono	None	16.7	0.91	4.69
240116	BMDC	Simple	6 Mono	None	17.6	0.86	4.93
240116	BMDC	Simple	6 Mono	None	20.7	0.98	5.82
240116	BMDC	Simple	6 Mono	None	8.5	0.9	2.38
240116	BMDC	Simple	6 Mono	None	16.5	0.97	4.63
240116	BMDC	Simple	6 Mono	None	5.5	0.9	1.54
240116	BMDC	Simple	6 Mono	None	6.1	0.89	1.72
240116	BMDC	Simple	6 Mono	None	4.9	0.94	1.37
240116	BMDC	Simple	6 Mono	None	20.7	0.95	5.82
240116	BMDC	Simple	6 Mono	None	6.8	0.91	1.9
240116	BMDC	Simple	6 Mono	None	10.4	0.87	2.91
240116	BMDC	Simple	6 Mono	None	14.4	0.93	4.04
240116	BMDC	Simple	6 Mono	None	5.3	0.97	1.48
240116	BMDC	Simple	6 Mono	None	4.9	0.86	1.37
240116	BMDC	Simple	6 Mono	None	5.7	0.89	1.6
240116	BMDC	Simple	6 Mono	None	6.8	0.93	1.9
240116	BMDC	Simple	6 Mono	None	5.9	0.98	1.66
240116	BMDC	Simple	6 Mono	None	29	0.92	8.14
240116	BMDC	Simple	6 Mono	None	6.6	0.99	1.84
240116	BMDC	Simple	6 Mono	None	5.3	0.91	1.48
240116	BMDC	Simple	6 Mono	None	86	0.83	5.11
240116	BMDC	Simple	6 Mono	None	78	0.88	4.63
240116	BMDC	Simple	6 Mono	None	95	0.91	5.64
240116	BMDC	Simple	6 Mono	None	26	0.83	1.54
240116	BMDC	Simple	6 Mono	None	65	0.9	3.86
240116	BMDC	Simple	6 Mono	None	74	0.86	4.4
240116	BMDC	Simple	6 Mono	None	32	0.94	1.9
240116	BMDC	Simple	6 Mono	None	113	0.91	6.71
240116	BMDC	Simple	6 Mono	None	108	0.92	6.41
240116	BMDC	Simple	6 Mono	None	160	0.82	9.5
240116	BMDC	Simple	6 Mono	None	134	0.9	7.96
240116	BMDC	Simple	6 Mono	None	25	0.91	1.48
240116	BMDC	Simple	6 Mono	None	215	0.95	12.77
240116	BMDC	Simple	6 Mono	None	172	0.87	10.22
240116	BMDC	Simple	6 Mono	None	164	0.87	9.74
240116	BMDC	Simple	6 Mono	None	202	0.91	12
240116	BMDC	Simple	6 Mono	None	200	0.91	11.88
240116	BMDC	Simple	6 Mono	None	35	0.85	2.08
240116	BMDC	Simple	6 Mono	None	207	0.84	12.3
240116	BMDC	Simple	6 Mono	None	120	0.94	7.13
240116	BMDC	Simple	6 Mono	None	165	0.92	9.8
240116	BMDC	Simple	6 Mono	None	109	0.92	6.47
240116	BMDC	Simple	6 Mono	None	164	0.84	9.74
240116	BMDC	Simple	6 Mono	None	167	0.92	9.92
240116	BMDC	Simple	6 Mono	None	37	0.95	2.2
240116	BMDC	Simple	6 Mono	None	115	0.92	6.83
240116	BMDC	Simple	6 Mono	None	107	0.87	6.36
240116	BMDC	Simple	6 Mono	None	153	0.91	9.09
240116	BMDC	Simple	6 Mono	None	214	0.92	12.71
240116	BMDC	Simple	6 Mono	None	164	0.94	9.74
240116	BMDC	Simple	6 Mono	None	217	0.93	12.89
240116	BMDC	Simple	6 Mono	None	244	0.91	14.49
240116	BMDC	Simple	6 Mono	None	112	0.95	6.65
240116	BMDC	Simple	6 Mono	None	97	0.9	5.76
240116	BMDC	Simple	6 Mono	None	113	0.88	6.71
240116	BMDC	Simple	6 Mono	None	210	0.96	12.47
240116	BMDC	Simple	6 Mono	None	211	0.96	12.53
240116	BMDC	Simple	6 Mono	None	77	0.87	4.57
240116	BMDC	Simple	6 Mono	None	215	0.88	12.77
240116	BMDC	Simple	6 Mono	None	176	0.91	10.45
240116	BMDC	Simple	6 Mono	None	66	0.89	3.92
240116	BMDC	Simple	6 Mono	None	62	0.93	3.68
240116	BMDC	Simple	6 Mono	None	152	0.87	9.03
240116	BMDC	Simple	6 Mono	None	118	0.82	7.01
240116	BMDC	Simple	6 Mono	None	94	0.95	5.58
240116	BMDC	Simple	6 Mono	None	138	0.88	8.2
240116	BMDC	Simple	6 Mono	None	20	0.87	1.19
240116	BMDC	Simple	6 Mono	None	60	0.92	3.56
240116	BMDC	Simple	6 Mono	None	28	0.88	1.66
240116	BMDC	Simple	6 Mono	None	35	0.94	2.08
240116	BMDC	Simple	6 Mono	None	23	0.81	1.37
240116	BMDC	Simple	6 Mono	None	40	0.94	2.38
240116	BMDC	Simple	6 Mono	None	24	0.92	1.43
240116	BMDC	Simple	6 Mono	None	54	0.9	3.21
240116	BMDC	Simple	6 Mono	None	35	0.88	2.08
240116	BMDC	Simple	6 Mono	None	43	0.82	2.55
240116	BMDC	Simple	6 Mono	None	54	0.82	3.21
240116	BMDC	Simple	6 Mono	None	22	0.97	1.31
240116	BMDC	Simple	6 Mono	None	80	0.92	4.75
240116	BMDC	Simple	6 Mono	None	24	0.83	1.43
240116	BMDC	Simple	6 Mono	None	32	0.82	1.9
240116	BMDC	Simple	6 Mono	None	147	0.84	8.73
240116	BMDC	Simple	6 Mono	None	169	0.89	10.04
240116	BMDC	Simple	6 Mono	None	172	0.93	10.22
240116	BMDC	Simple	6 Mono	None	169	0.87	10.04
240116	BMDC	Simple	6 Mono	None	105	0.83	6.24
240116	BMDC	Simple	6 Mono	None	71	0.91	4.22
240116	BMDC	Simple	6 Mono	None	225	0.88	13.36
240116	BMDC	Simple	6 Mono	None	220	0.93	13.07
240116	BMDC	Simple	6 Mono	None	313	0.94	18.59
240116	BMDC	Simple	6 Mono	None	367	0.89	21.8
240116	BMDC	Simple	6 Mono	None	227	0.93	13.48
240116	BMDC	Simple	6 Mono	None	56	0.87	3.33
240116	BMDC	Simple	6 Mono	None	62	0.84	3.68
240116	BMDC	Simple	6 Mono	None	219	0.9	13.01
240116	BMDC	Simple	6 Mono	None	239	0.9	14.2
240116	BMDC	Simple	6 Mono	None	338	0.87	20.08
240116	BMDC	Simple	6 Mono	None	324	0.92	19.24
240116	BMDC	Simple	6 Mono	None	391	0.89	23.22
240116	BMDC	Simple	6 Mono	None	236	0.92	14.02
240116	BMDC	Simple	6 Mono	None	95	0.91	5.64
240116	BMDC	Simple	6 Mono	None	258	0.86	15.32
240116	BMDC	Simple	6 Mono	None	253	0.9	15.03
240116	BMDC	Simple	6 Mono	None	404	0.91	24
240116	BMDC	Simple	6 Mono	None	288	0.94	17.11
240116	BMDC	Simple	6 Mono	None	350	0.91	20.79
240116	BMDC	Simple	6 Mono	None	204	0.86	12.12
240116	BMDC	Simple	6 Mono	None	95	0.92	5.64
240116	BMDC	Simple	6 Mono	None	162	0.93	9.62
240116	BMDC	Simple	6 Mono	None	288	0.87	17.11
240116	BMDC	Simple	6 Mono	None	323	0.85	19.18
240116	BMDC	Simple	6 Mono	None	289	0.97	17.17
240116	BMDC	Simple	6 Mono	None	321	0.92	19.07
240116	BMDC	Simple	6 Mono	None	130	0.9	7.72
240116	BMDC	Simple	6 Mono	None	160	0.95	9.5
240116	BMDC	Simple	6 Mono	None	147	0.91	8.73
240116	BMDC	Simple	6 Mono	None	250	0.94	14.85
240116	BMDC	Simple	6 Mono	None	267	0.91	15.86
240116	BMDC	Simple	6 Mono	None	182	0.93	10.81
240116	BMDC	Simple	6 Mono	None	28	0.9	1.66
240116	BMDC	Simple	6 Mono	None	43	0.84	2.55
240116	BMDC	Simple	6 Mono	None	76	0.96	4.51
240116	BMDC	Simple	6 Mono	None	21	0.91	1.25
240116	BMDC	Simple	6 Mono	None	54	0.87	3.21
240116	BMDC	Simple	6 Mono	None	22	0.86	1.31
240116	BMDC	Simple	6 Mono	None	24	0.97	1.43
240116	BMDC	Simple	6 Mono	None	152	0.93	9.03
240116	BMDC	Simple	6 Mono	None	158	0.91	9.38
240116	BMDC	Simple	6 Mono	None	131	0.91	7.78
240116	BMDC	Simple	6 Mono	None	113	0.94	6.71
240116	BMDC	Simple	6 Mono	None	129	0.94	7.66
240116	BMDC	Simple	6 Mono	None	252	0.9	14.97
240116	BMDC	Simple	6 Mono	None	338	0.88	20.08
240116	BMDC	Simple	6 Mono	None	383	0.96	22.75
240116	BMDC	Simple	6 Mono	None	301	0.96	17.88
240116	BMDC	Simple	6 Mono	None	188	0.94	11.17
240116	BMDC	Simple	6 Mono	None	46	0.98	2.73
240116	BMDC	Simple	6 Mono	None	44	0.86	2.61
240116	BMDC	Simple	6 Mono	None	41	0.93	2.44
240116	BMDC	Simple	6 Mono	None	217	0.93	12.89
240116	BMDC	Simple	6 Mono	None	300	0.96	17.82
240116	BMDC	Simple	6 Mono	None	318	0.92	18.89
240116	BMDC	Simple	6 Mono	None	292	0.92	17.34
240116	BMDC	Simple	6 Mono	None	296	0.88	17.58
240116	BMDC	Simple	6 Mono	None	307	0.89	18.23
240116	BMDC	Simple	6 Mono	None	225	0.9	13.36
240116	BMDC	Simple	6 Mono	None	49	0.86	2.91
240116	BMDC	Simple	6 Mono	None	181	0.91	10.75
240116	BMDC	Simple	6 Mono	None	262	0.95	15.56
240116	BMDC	Simple	6 Mono	None	248	0.91	14.73
240116	BMDC	Simple	6 Mono	None	259	0.94	15.38
240116	BMDC	Simple	6 Mono	None	326	0.91	19.36
240116	BMDC	Simple	6 Mono	None	248	0.92	14.73
240116	BMDC	Simple	6 Mono	None	235	0.93	13.96
240116	BMDC	Simple	6 Mono	None	139	0.9	8.26
240116	BMDC	Simple	6 Mono	None	60	0.82	3.56
240116	BMDC	Simple	6 Mono	None	102	0.83	6.06
240116	BMDC	Simple	6 Mono	None	39	0.87	2.32
240116	BMDC	Simple	6 Mono	None	166	0.89	9.86
240116	BMDC	Simple	6 Mono	None	137	0.91	8.14
240116	BMDC	Simple	6 Mono	None	51	0.96	3.03
240116	BMDC	Simple	6 Mono	None	26	0.9	1.54
240116	BMDC	Simple	6 Mono	None	42	0.94	2.49
240116	BMDC	Simple	6 Mono	None	203	0.84	12.06
240116	BMDC	Simple	6 Mono	None	190	0.9	11.29
240116	BMDC	Simple	6 Mono	None	197	0.85	11.7
240116	BMDC	Simple	6 Mono	None	177	0.84	10.51
240116	BMDC	Simple	6 Mono	None	340	0.91	20.19
240116	BMDC	Simple	6 Mono	None	284	0.87	16.87
240116	BMDC	Simple	6 Mono	None	121	0.91	7.19
240116	BMDC	Simple	6 Mono	None	33	0.86	1.96
240116	BMDC	Simple	6 Mono	None	200	0.88	11.88
240116	BMDC	Simple	6 Mono	None	293	0.87	17.4
240116	BMDC	Simple	6 Mono	None	281	0.95	16.69
240116	BMDC	Simple	6 Mono	None	58	0.96	3.44
240116	BMDC	Simple	6 Mono	None	104	0.85	6.18
240116	BMDC	Simple	6 Mono	None	94	0.87	5.58
240116	BMDC	Simple	6 Mono	None	164	0.86	9.74
240116	BMDC	Simple	6 Mono	None	138	0.93	8.2
240116	BMDC	Simple	6 Mono	None	72	0.93	4.28
240116	BMDC	Simple	6 Mono	None	30	0.94	1.78
240116	BMDC	Simple	6 Mono	None	21	0.93	1.25
240116	BMDC	Simple	1 Tri	None	4.1	0.84	5.35
240116	BMDC	Simple	1 Tri	None	3.7	0.96	4.81
240116	BMDC	Simple	1 Tri	None	5.8	0.89	7.48
240116	BMDC	Simple	1 Tri	None	6.7	0.92	8.67
240116	BMDC	Simple	1 Tri	None	6.9	0.86	8.97
240116	BMDC	Simple	1 Tri	None	14.3	0.96	18.59
240116	BMDC	Simple	1 Tri	None	9.6	0.93	12.41
240116	BMDC	Simple	1 Tri	None	3.7	0.89	4.87
240116	BMDC	Simple	1 Tri	None	6.9	0.88	8.97
240116	BMDC	Simple	1 Tri	None	7.1	0.9	9.21
240116	BMDC	Simple	1 Tri	None	2.7	0.94	3.44
240116	BMDC	Simple	1 Tri	None	3.3	0.89	4.28
240116	BMDC	Simple	1 Tri	None	5.9	0.91	7.66
240116	BMDC	Simple	1 Tri	None	5.5	0.84	7.19
240116	BMDC	Simple	1 Tri	None	14.9	0.89	19.42
240116	BMDC	Simple	1 Tri	None	9	0.93	11.64
240116	BMDC	Simple	1 Tri	None	8	0.93	10.39
240116	BMDC	Simple	1 Tri	None	2.1	0.94	2.67
240116	BMDC	Simple	1 Tri	None	3.5	0.9	4.57
240116	BMDC	Simple	1 Tri	None	5.7	0.85	7.37
240116	BMDC	Simple	1 Tri	None	2.8	0.92	3.68
240116	BMDC	Simple	1 Tri	None	2.9	0.92	3.8
240116	BMDC	Simple	1 Tri	None	6.3	0.88	8.2
240116	BMDC	Simple	1 Tri	None	12.1	0.92	15.74
240116	BMDC	Simple	1 Tri	None	9.6	0.92	12.53
240116	BMDC	Simple	1 Tri	None	7	0.93	9.09
240116	BMDC	Simple	1 Tri	None	2.5	0.95	3.21
240116	BMDC	Simple	1 Tri	None	3	0.88	3.92
240116	BMDC	Simple	1 Tri	None	6.9	0.93	8.91
240116	BMDC	Simple	1 Tri	None	2.5	0.84	3.21
240116	BMDC	Simple	1 Tri	None	4.3	0.9	5.52
240116	BMDC	Simple	1 Tri	None	3.4	0.87	4.45
240116	BMDC	Simple	1 Tri	None	8	0.92	10.45
240116	BMDC	Simple	1 Tri	None	6.1	0.89	7.96
240116	BMDC	Simple	1 Tri	None	6.1	0.91	7.96
240116	BMDC	Simple	1 Tri	None	8.9	0.92	11.52
240116	BMDC	Simple	1 Tri	None	7.5	0.93	9.68
240116	BMDC	Simple	1 Tri	None	8.4	0.88	10.93
240116	BMDC	Simple	1 Tri	None	8.4	0.86	10.87
240116	BMDC	Simple	1 Tri	None	3.2	0.95	4.22
240116	BMDC	Simple	1 Tri	None	2.3	0.88	3.03
240116	BMDC	Simple	1 Tri	None	2.8	0.91	3.62
240116	BMDC	Simple	1 Tri	None	2.9	0.96	3.74
240116	BMDC	Simple	1 Tri	None	4.1	0.85	5.35
240116	BMDC	Simple	1 Tri	None	4.4	0.97	5.7
240116	BMDC	Simple	1 Tri	None	3.7	0.86	4.81
240116	BMDC	Simple	1 Tri	None	8.1	0.98	10.51
240116	BMDC	Simple	1 Tri	None	6.8	0.87	8.79
240116	BMDC	Simple	1 Tri	None	7.3	0.81	9.44
240116	BMDC	Simple	1 Tri	None	6.4	0.92	8.37
240116	BMDC	Simple	1 Tri	None	5.7	0.91	7.42
240116	BMDC	Simple	1 Tri	None	4.5	0.98	5.88
240116	BMDC	Simple	1 Tri	None	11.5	0.93	14.91
240116	BMDC	Simple	1 Tri	None	7.1	0.91	9.27
240116	BMDC	Simple	1 Tri	None	10.5	0.95	13.66
240116	BMDC	Simple	1 Tri	None	7.2	0.93	9.33
240116	BMDC	Simple	1 Tri	None	4	0.97	5.17
240116	BMDC	Simple	1 Tri	None	3.4	0.91	4.45
240116	BMDC	Simple	1 Tri	None	4.7	0.9	6.12
240116	BMDC	Simple	1 Tri	None	6.9	0.86	8.97
240116	BMDC	Simple	1 Tri	None	8	0.9	10.33
240116	BMDC	Simple	1 Tri	None	10.1	0.87	13.07
240116	BMDC	Simple	1 Tri	None	5.8	0.92	7.54
240116	BMDC	Simple	1 Tri	None	4.4	0.93	5.7
240116	BMDC	Simple	1 Tri	None	14.9	0.87	19.36
240116	BMDC	Simple	1 Tri	None	5.2	0.93	6.77
240116	BMDC	Simple	1 Tri	None	13.1	0.93	16.99
240116	BMDC	Simple	1 Tri	None	11.9	0.91	15.5
240116	BMDC	Simple	1 Tri	None	2.1	0.89	2.67
240116	BMDC	Simple	1 Tri	None	8	0.97	10.39
240116	BMDC	Simple	1 Tri	None	5.1	0.86	6.65
240116	BMDC	Simple	1 Tri	None	9.1	0.92	11.88
240116	BMDC	Simple	1 Tri	None	14.3	0.9	18.59
240116	BMDC	Simple	1 Tri	None	7.8	0.89	10.16
240116	BMDC	Simple	1 Tri	None	4.3	0.89	5.52
240116	BMDC	Simple	1 Tri	None	9.2	0.95	12
240116	BMDC	Simple	1 Tri	None	3.2	0.86	4.16
240116	BMDC	Simple	1 Tri	None	2.9	0.85	3.74
240116	BMDC	Simple	1 Tri	None	2.4	0.92	3.15
240116	BMDC	Simple	1 Tri	None	12.8	0.85	16.69
240116	BMDC	Simple	1 Tri	None	2.2	0.96	2.91
240116	BMDC	Simple	1 Tri	None	5.6	0.9	7.31
240116	BMDC	Simple	1 Tri	None	13.8	0.84	17.94
240116	BMDC	Simple	1 Tri	None	6.8	0.91	8.79
240116	BMDC	Simple	1 Tri	None	9	0.94	11.7
240116	BMDC	Simple	1 Tri	None	10.1	0.91	13.19
240116	BMDC	Simple	1 Tri	None	8	0.95	10.39
240116	BMDC	Simple	1 Tri	None	11.3	0.94	14.73
240116	BMDC	Simple	1 Tri	None	10.7	0.96	13.9
240116	BMDC	Simple	1 Tri	None	9.2	0.92	12
240116	BMDC	Simple	1 Tri	None	4.1	0.9	5.29
240116	BMDC	Simple	1 Tri	None	3.2	0.97	4.16
240116	BMDC	Simple	1 Tri	None	3	0.87	3.92
240116	BMDC	Simple	1 Tri	None	4.3	0.85	5.64
240116	BMDC	Simple	1 Tri	None	12.4	0.95	16.16
240116	BMDC	Simple	1 Tri	None	2.9	0.85	3.8
240116	BMDC	Simple	1 Tri	None	9.2	0.9	12
240116	BMDC	Simple	1 Tri	None	18	0.91	23.4
240116	BMDC	Simple	1 Tri	None	3	0.89	3.86
240116	BMDC	Simple	1 Tri	None	4.9	0.89	6.36
240116	BMDC	Simple	1 Tri	None	6.4	0.94	8.37
240116	BMDC	Simple	1 Tri	None	9.3	0.93	12.12
240116	BMDC	Simple	1 Tri	None	7.7	0.93	10.04
240116	BMDC	Simple	1 Tri	None	5.6	0.93	7.31
240116	BMDC	Simple	1 Tri	None	17.7	0.95	23.05
240116	BMDC	Simple	1 Tri	None	6.4	0.91	8.32
240116	BMDC	Simple	1 Tri	None	6.9	0.95	8.97
240116	BMDC	Simple	1 Tri	None	3.3	0.85	4.28
240116	BMDC	Simple	1 Tri	None	4.8	0.82	6.3
240116	BMDC	Simple	1 Tri	None	3.9	0.92	5.11
240116	BMDC	Simple	1 Tri	None	14.4	0.88	18.77
240116	BMDC	Simple	1 Tri	None	4	0.84	5.17
240116	BMDC	Simple	1 Tri	None	3.7	0.92	4.87
240116	BMDC	Simple	1 Tri	None	12	0.89	15.56
240116	BMDC	Simple	1 Tri	None	10.5	0.91	13.6
240116	BMDC	Simple	1 Tri	None	14.3	0.91	18.53
240116	BMDC	Simple	1 Tri	None	3.4	0.89	4.4
240116	BMDC	Simple	1 Tri	None	3.9	0.95	5.11
240116	BMDC	Simple	1 Tri	None	4.7	0.97	6.06
240116	BMDC	Simple	1 Tri	None	10.5	0.92	13.66
240116	BMDC	Simple	1 Tri	None	13.9	0.93	18.06
240116	BMDC	Simple	1 Tri	None	7.3	0.85	9.5
240116	BMDC	Simple	1 Tri	None	17.7	0.89	22.99
240116	BMDC	Simple	1 Tri	None	4.3	0.92	5.58
240116	BMDC	Simple	1 Tri	None	2.6	0.96	3.33
240116	BMDC	Simple	1 Tri	None	2.1	0.86	2.67
240116	BMDC	Simple	1 Tri	None	3.2	0.88	4.16
240116	BMDC	Simple	1 Tri	None	5.1	0.9	6.59
240116	BMDC	Simple	1 Tri	None	7.1	0.94	9.27
240116	BMDC	Simple	1 Tri	None	8.8	0.85	11.4
240116	BMDC	Simple	1 Tri	None	7.1	0.93	9.27
240116	BMDC	Simple	1 Tri	None	7.8	0.9	10.1
240116	BMDC	Simple	1 Tri	None	2.9	0.84	3.8
240116	BMDC	Simple	1 Tri	None	5.2	0.94	6.77
240116	BMDC	Simple	1 Tri	None	10.3	0.85	13.36
240116	BMDC	Simple	1 Tri	None	6.1	0.94	7.9
240116	BMDC	Simple	1 Tri	None	8.6	0.88	11.23
240116	BMDC	Simple	1 Tri	None	14.1	0.94	18.35
240116	BMDC	Simple	1 Tri	None	6	0.88	7.78
240116	BMDC	Simple	1 Tri	None	2.1	0.92	2.67
240116	BMDC	Simple	1 Tri	None	5.1	0.85	6.59
240116	BMDC	Simple	1 Tri	None	6.9	0.92	8.91
240116	BMDC	Simple	1 Tri	None	16.2	0.88	21.03
240116	BMDC	Simple	1 Tri	None	7.3	0.92	9.44
240116	BMDC	Simple	1 Tri	None	12.9	0.97	16.75
240116	BMDC	Simple	1 Tri	None	9	0.91	11.7
240116	BMDC	Simple	1 Tri	None	6.7	0.89	8.67
240116	BMDC	Simple	1 Tri	None	5.5	0.85	7.13
240116	BMDC	Simple	1 Tri	None	9	0.85	11.64
240116	BMDC	Simple	1 Tri	None	9.8	0.93	12.71
240116	BMDC	Simple	1 Tri	None	11.2	0.92	14.55
240116	BMDC	Simple	1 Tri	None	18.3	0.93	23.76
240116	BMDC	Simple	1 Tri	None	5.3	0.88	6.95
240116	BMDC	Simple	1 Tri	None	3.1	0.95	4.04
240116	BMDC	Simple	1 Tri	None	4.4	0.91	5.76
240116	BMDC	Simple	1 Tri	None	6.1	0.9	7.9
240116	BMDC	Simple	1 Tri	None	4.3	0.89	5.64
240116	BMDC	Simple	1 Tri	None	12.6	0.88	16.39
240116	BMDC	Simple	1 Tri	None	18.1	0.91	23.52
240116	BMDC	Simple	1 Tri	None	15.6	0.94	20.25
240116	BMDC	Simple	1 Tri	None	3.2	0.99	4.16
240116	BMDC	Simple	1 Tri	None	3.6	0.89	4.69
240116	BMDC	Simple	1 Tri	None	4	0.96	5.17
240116	BMDC	Simple	1 Tri	None	10	0.95	12.95
240116	BMDC	Simple	1 Tri	None	10.6	0.94	13.78
240116	BMDC	Simple	1 Tri	None	3.5	0.97	4.51
240116	BMDC	Simple	1 Tri	None	3.4	0.94	4.45
240116	BMDC	Simple	1 Tri	None	4.2	0.92	5.41
240116	BMDC	Simple	1 Tri	None	5.2	0.91	6.77
240116	BMDC	Simple	1 Tri	None	2.4	0.83	3.15
240116	BMDC	Simple	1 Tri	None	7.8	0.88	10.1
240116	BMDC	Simple	1 Tri	None	13.8	0.86	17.94
240116	BMDC	Simple	1 Tri	None	2.6	0.97	3.33
240116	BMDC	Simple	1 Tri	None	2.6	0.89	3.39
240116	BMDC	Simple	1 Tri	None	2.7	0.91	3.44
240116	BMDC	Simple	1 Tri	None	5.5	0.93	7.13
240116	BMDC	Simple	1 Tri	None	3.3	0.85	4.28
240116	BMDC	Simple	1 Tri	None	2.1	0.88	2.73
240116	BMDC	Simple	1 Tri	None	2.4	0.92	3.09
240116	BMDC	Simple	1 Tri	None	3.3	0.88	4.28
240116	BMDC	Simple	1 Tri	None	4.5	0.91	5.88
240116	BMDC	Simple	1 Tri	None	13.9	0.81	18
240116	BMDC	Simple	1 Tri	None	3.1	0.92	3.98
240116	BMDC	Simple	1 Tri	None	4.3	0.81	5.52
240116	BMDC	Simple	1 Tri	None	4.7	0.88	6.06
240116	BMDC	Simple	1 Tri	None	4.5	0.85	5.82
240116	BMDC	Simple	1 Tri	None	2.3	0.91	2.97
240116	BMDC	Simple	1 Tri	None	2.3	0.94	2.97
240116	BMDC	Simple	1 Tri	None	7	0.88	9.15
240116	BMDC	Simple	1 Tri	None	13.7	0.94	17.82
240116	BMDC	Simple	1 Tri	None	3.9	0.91	5.11
240116	BMDC	Simple	1 Tri	None	4.1	0.96	5.29
240116	BMDC	Simple	1 Tri	None	12.7	0.87	16.45
240116	BMDC	Simple	1 Tri	None	3	0.91	3.86
240116	BMDC	Simple	1 Tri	None	2.1	0.94	2.67
240116	BMDC	Simple	1 Tri	None	4.3	0.94	5.58
240116	BMDC	Simple	1 Tri	None	2.7	0.96	3.56
240116	BMDC	Simple	1 Tri	None	2.3	0.91	2.97
240116	BMDC	Simple	1 Tri	None	2.5	0.95	3.21
240116	BMDC	Simple	1 Tri	None	10.3	0.9	13.36
240116	BMDC	Simple	1 Tri	None	5.7	0.9	7.42
240116	BMDC	Simple	1 Tri	None	16.5	0.93	21.5
240116	BMDC	Simple	1 Tri	None	2.7	0.93	3.56
240116	BMDC	Simple	1 Tri	None	4.3	0.92	5.64
240116	BMDC	Simple	1 Tri	None	4.4	0.81	5.76
240116	BMDC	Simple	1 Tri	None	3.3	0.9	4.34
240116	BMDC	Simple	1 Tri	None	2.7	0.88	3.5
240116	BMDC	Simple	1 Tri	None	2.7	0.89	3.44
240116	BMDC	Simple	1 Tri	None	2.4	0.86	3.09
240116	BMDC	Simple	1 Tri	None	5.6	0.88	7.25
240116	BMDC	Simple	1 Tri	None	11.9	0.89	15.5
240116	BMDC	Simple	1 Tri	None	12.8	0.81	16.69
240116	BMDC	Simple	1 Tri	None	10	0.91	12.95
240116	BMDC	Simple	1 Tri	None	8.1	0.9	10.57
240116	BMDC	Simple	1 Tri	None	3.4	0.9	4.45
240116	BMDC	Simple	1 Tri	None	2.1	0.84	2.79
240116	BMDC	Simple	1 Tri	None	2.5	0.97	3.21
240116	BMDC	Simple	1 Tri	None	2.2	0.96	2.85
240116	BMDC	Simple	1 Tri	None	3.9	0.9	5.11
240116	BMDC	Simple	1 Tri	None	3.8	0.84	4.93
240116	BMDC	Simple	1 Tri	None	2.4	0.81	3.15
240116	BMDC	Simple	1 Tri	None	2.2	0.94	2.91
240116	BMDC	Simple	1 Tri	None	2.6	0.95	3.39
240116	BMDC	Simple	1 Tri	None	16.2	0.9	21.03
240116	BMDC	Simple	1 Tri	None	9.5	0.88	12.3
240116	BMDC	Simple	1 Tri	None	11.7	0.91	15.26
240116	BMDC	Simple	1 Tri	None	8.7	0.87	11.29
240116	BMDC	Simple	1 Tri	None	3.2	0.88	4.22
240116	BMDC	Simple	1 Tri	None	2.7	0.83	3.56
240116	BMDC	Simple	1 Tri	None	7.3	0.91	9.44
240116	BMDC	Simple	1 Tri	None	11	0.89	14.26
240116	BMDC	Simple	1 Tri	None	8	0.86	10.39
240116	BMDC	Simple	1 Tri	None	9.1	0.89	11.76
240116	BMDC	Simple	1 Tri	None	11.2	0.83	14.61
240116	BMDC	Simple	1 Tri	None	2.4	0.95	3.15
240116	BMDC	Simple	1 Tri	None	2.1	0.88	2.79
240116	BMDC	Simple	1 Tri	None	2.3	0.96	2.97
240116	BMDC	Simple	1 Tri	None	2.3	0.93	2.97
240116	BMDC	Simple	1 Tri	None	3.1	0.89	3.98
240116	BMDC	Simple	1 Tri	None	13.7	0.9	17.76
240116	BMDC	Simple	1 Tri	None	7.4	0.92	9.62
240116	BMDC	Simple	1 Tri	None	8.4	0.94	10.87
240116	BMDC	Simple	1 Tri	None	9.5	0.82	12.35
240116	BMDC	Simple	1 Tri	None	2.1	0.83	2.73
240116	BMDC	Simple	1 Tri	None	2.1	0.97	2.67
240116	BMDC	Simple	1 Tri	None	2.1	0.84	2.79
240116	BMDC	Simple	1 Tri	None	3.2	0.92	4.16
240116	BMDC	Simple	1 Tri	None	2.4	0.9	3.15
240116	BMDC	Simple	1 Tri	None	2.7	0.97	3.56
240116	BMDC	Simple	1 Tri	None	6.4	0.84	8.32
240116	BMDC	Simple	1 Tri	None	13.4	0.97	17.46
240116	BMDC	Simple	1 Tri	None	13.7	0.96	17.82
240116	BMDC	Simple	1 Tri	None	9.1	0.87	11.82
240116	BMDC	Simple	1 Tri	None	2.9	0.96	3.8
240116	BMDC	Simple	1 Tri	None	4.7	0.87	2.2
240116	BMDC	Simple	1 Tri	None	5.8	0.84	2.67
240116	BMDC	Simple	1 Tri	None	5	0.93	2.32
240116	BMDC	Simple	1 Tri	None	10.2	0.91	4.75
240116	BMDC	Simple	1 Tri	None	9.2	0.89	4.28
240116	BMDC	Simple	1 Tri	None	11	0.88	5.11
240116	BMDC	Simple	1 Tri	None	14.1	0.94	6.53
240116	BMDC	Simple	1 Tri	None	2.9	0.98	1.37
240116	BMDC	Simple	1 Tri	None	12.3	0.95	5.7
240116	BMDC	Simple	1 Tri	None	3.6	0.96	1.66
240116	BMDC	Simple	1 Tri	None	9.5	0.9	4.4
240116	BMDC	Simple	1 Tri	None	7.4	0.87	3.44
240116	BMDC	Simple	1 Tri	None	12.1	0.81	5.64
240116	BMDC	Simple	1 Tri	None	2.8	0.89	1.31
240116	BMDC	Simple	1 Tri	None	3.5	0.91	1.6
240116	BMDC	Simple	1 Tri	None	11	0.82	5.11
240116	BMDC	Simple	1 Tri	None	14.2	0.81	6.59
240116	BMDC	Simple	1 Tri	None	12.7	0.84	5.88
240116	BMDC	Simple	1 Tri	None	5.9	0.86	2.73
240116	BMDC	Simple	1 Tri	None	11.8	0.87	5.46
240116	BMDC	Simple	1 Tri	None	5.1	0.89	2.38
240116	BMDC	Simple	1 Tri	None	8.2	0.82	3.8
240116	BMDC	Simple	1 Tri	None	13.2	0.91	6.12
240116	BMDC	Simple	1 Tri	None	8.6	0.83	3.98
240116	BMDC	Simple	1 Tri	None	8.3	0.89	3.86
240116	BMDC	Simple	1 Tri	None	6.9	0.97	3.21
240116	BMDC	Simple	1 Tri	None	6.5	0.87	3.03
240116	BMDC	Simple	1 Tri	None	10.1	0.85	4.69
240116	BMDC	Simple	1 Tri	None	6	0.95	2.79
240116	BMDC	Simple	1 Tri	None	3.1	0.89	1.43
240116	BMDC	Simple	1 Tri	None	10.7	0.81	4.99
240116	BMDC	Simple	1 Tri	None	11.2	0.91	5.23
240116	BMDC	Simple	1 Tri	None	18.3	0.92	8.49
240116	BMDC	Simple	1 Tri	None	7.2	0.82	3.33
240116	BMDC	Simple	1 Tri	None	6.3	0.87	2.91
240116	BMDC	Simple	1 Tri	None	13.4	0.91	6.24
240116	BMDC	Simple	1 Tri	None	7.4	0.82	3.44
240116	BMDC	Simple	1 Tri	None	3.6	0.86	1.66
240116	BMDC	Simple	1 Tri	None	7.4	0.88	3.44
240116	BMDC	Simple	1 Tri	None	12.1	0.88	5.64
240116	BMDC	Simple	1 Tri	None	12.9	0.91	6
240116	BMDC	Simple	1 Tri	None	7.3	0.95	3.39
240116	BMDC	Simple	1 Tri	None	5.2	0.9	2.44
240116	BMDC	Simple	1 Tri	None	8.6	0.86	3.98
240116	BMDC	Simple	1 Tri	None	10.1	0.89	4.69
240116	BMDC	Simple	1 Tri	None	8.8	0.83	4.1
240116	BMDC	Simple	1 Tri	None	12.4	0.86	5.76
240116	BMDC	Simple	1 Tri	None	4.6	0.95	2.14
240116	BMDC	Simple	1 Tri	None	5.4	0.95	2.49
240116	BMDC	Simple	1 Tri	None	3.7	0.87	1.72
240116	BMDC	Simple	1 Tri	None	6	0.84	2.79
240116	BMDC	Simple	1 Tri	None	5.2	0.93	2.44
240116	BMDC	Simple	1 Tri	None	9.2	0.81	4.28
240116	BMDC	Simple	1 Tri	None	10.6	0.95	4.93
240116	BMDC	Simple	1 Tri	None	10.5	0.91	4.87
240116	BMDC	Simple	1 Tri	None	9.1	0.97	4.22
240116	BMDC	Simple	1 Tri	None	4.1	0.81	1.9
240116	BMDC	Simple	1 Tri	None	5	0.88	2.32
240116	BMDC	Simple	1 Tri	None	3.1	0.9	1.43
240116	BMDC	Simple	1 Tri	None	7.7	0.84	3.56
240116	BMDC	Simple	1 Tri	None	12.5	0.82	5.82
240116	BMDC	Simple	1 Tri	None	7	0.88	3.27
240116	BMDC	Simple	1 Tri	None	17.3	0.92	8.02
240116	BMDC	Simple	1 Tri	None	6.4	0.83	2.97
240116	BMDC	Simple	1 Tri	None	2.9	0.98	1.37
240116	BMDC	Simple	1 Tri	None	3.7	0.98	1.72
240116	BMDC	Simple	1 Tri	None	3.6	0.89	1.66
240116	BMDC	Simple	1 Tri	None	4.2	0.95	1.96
240116	BMDC	Simple	1 Tri	None	3.5	0.97	1.6
240116	BMDC	Simple	1 Tri	None	2.8	0.85	1.31
240116	BMDC	Simple	1 Tri	None	9.5	0.92	4.4
240116	BMDC	Simple	1 Tri	None	12.1	0.92	5.64
240116	BMDC	Simple	1 Tri	None	6.9	0.89	3.21
240116	BMDC	Simple	1 Tri	None	11.8	0.94	5.46
240116	BMDC	Simple	1 Tri	None	2.6	0.98	1.19
240116	BMDC	Simple	1 Tri	None	7	0.86	3.27
240116	BMDC	Simple	1 Tri	None	8.3	0.96	3.86
240116	BMDC	Simple	1 Tri	None	7.5	0.96	3.5
240116	BMDC	Simple	1 Tri	None	5.6	0.84	2.61
240116	BMDC	Simple	1 Tri	None	4.6	0.91	2.14
240116	BMDC	Simple	1 Tri	None	3.5	0.93	1.6
240116	BMDC	Simple	1 Tri	None	5	0.88	2.32
240116	BMDC	Simple	1 Tri	None	2.8	0.89	1.31
240116	BMDC	Simple	1 Tri	None	3.5	0.83	1.6
240116	BMDC	Simple	1 Tri	None	5.4	0.87	2.49
240116	BMDC	Simple	1 Tri	None	4.2	0.85	1.96
240116	BMDC	Simple	1 Tri	None	15.7	0.83	7.31
240116	BMDC	Simple	1 Tri	None	5.9	0.87	2.73
240116	BMDC	Simple	1 Tri	None	5.1	0.92	2.38
240116	BMDC	Simple	1 Tri	None	7.5	0.82	3.5
240116	BMDC	Simple	1 Tri	None	12	0.87	5.58
240116	BMDC	Simple	1 Tri	None	7.7	0.89	3.56
240116	BMDC	Simple	1 Tri	None	4.6	0.85	2.14
240116	BMDC	Simple	1 Tri	None	6.9	0.83	3.21
240116	BMDC	Simple	1 Tri	None	9.8	0.95	4.57
240116	BMDC	Simple	1 Tri	None	11.5	0.88	5.35
240116	BMDC	Simple	1 Tri	None	13.8	0.94	6.41
240116	BMDC	Simple	1 Tri	None	7	0.92	3.27
240116	BMDC	Simple	1 Tri	None	4.7	0.9	2.2
240116	BMDC	Simple	1 Tri	None	16.6	0.89	7.72
240116	BMDC	Simple	1 Tri	None	24	0.88	11.17
240116	BMDC	Simple	1 Tri	None	11.5	0.98	5.35
240116	BMDC	Simple	1 Tri	None	3.6	0.98	1.66
240116	BMDC	Simple	1 Tri	None	4	0.94	1.84
240116	BMDC	Simple	1 Tri	None	13.8	0.89	6.41
240116	BMDC	Simple	1 Tri	None	7.4	0.87	3.44
240116	BMDC	Simple	1 Tri	None	8.3	0.87	3.86
240116	BMDC	Simple	1 Tri	None	3.3	0.88	1.54
240116	BMDC	Simple	1 Tri	None	12.5	0.9	5.82
240116	BMDC	Simple	1 Tri	None	13.7	0.81	6.36
240116	BMDC	Simple	1 Tri	None	7.8	0.89	3.62
240116	BMDC	Simple	1 Tri	None	15.7	0.85	7.31
240116	BMDC	Simple	1 Tri	None	18.9	0.91	8.79
240116	BMDC	Simple	1 Tri	None	24.5	0.89	11.4
240116	BMDC	Simple	1 Tri	None	20.3	0.89	9.44
240116	BMDC	Simple	1 Tri	None	8.7	0.88	4.04
240116	BMDC	Simple	1 Tri	None	3.7	0.85	1.72
240116	BMDC	Simple	1 Tri	None	6.8	0.93	3.15
240116	BMDC	Simple	1 Tri	None	10.1	0.85	4.69
240116	BMDC	Simple	1 Tri	None	10	0.82	4.63
240116	BMDC	Simple	1 Tri	None	4.5	0.89	2.08
240116	BMDC	Simple	1 Tri	None	11.5	0.87	5.35
240116	BMDC	Simple	1 Tri	None	14.4	0.95	6.71
240116	BMDC	Simple	1 Tri	None	24.4	0.94	11.34
240116	BMDC	Simple	1 Tri	None	25.9	0.98	12.06
240116	BMDC	Simple	1 Tri	None	4	0.88	1.84
240116	BMDC	Simple	1 Tri	None	3.1	0.93	1.43
240116	BMDC	Simple	1 Tri	None	3.7	0.92	1.72
240116	BMDC	Simple	1 Tri	None	10.4	0.95	4.81
240116	BMDC	Simple	1 Tri	None	9.2	0.86	4.28
240116	BMDC	Simple	1 Tri	None	14.4	0.85	6.71
240116	BMDC	Simple	1 Tri	None	10.5	0.84	4.87
240116	BMDC	Simple	1 Tri	None	5	0.89	2.32
240116	BMDC	Simple	1 Tri	None	27.6	0.94	12.83
240116	BMDC	Simple	1 Tri	None	5.1	0.86	2.38
240116	BMDC	Simple	1 Tri	None	3.8	0.92	1.78
240116	BMDC	Simple	1 Tri	None	6.9	0.98	3.21
240116	BMDC	Simple	1 Tri	None	19.4	0.93	9.03
240116	BMDC	Simple	1 Tri	None	31.2	0.95	14.49
240116	BMDC	Simple	1 Tri	None	9.7	0.91	4.51
240116	BMDC	Simple	1 Tri	None	4.9	0.92	2.26
240116	BMDC	Simple	1 Tri	None	3.6	0.92	1.66
240116	BMDC	Simple	1 Tri	None	3.7	0.91	1.72
240116	BMDC	Simple	1 Tri	None	5.9	0.86	2.73
240116	BMDC	Simple	1 Tri	None	11.9	0.91	5.52
240116	BMDC	Simple	1 Tri	None	3.8	0.91	1.78
240116	BMDC	Simple	1 Tri	None	7.3	0.83	3.39
240116	BMDC	Simple	1 Tri	None	6.3	0.87	2.91
240116	BMDC	Simple	1 Tri	None	3.7	0.97	1.72
240116	BMDC	Simple	1 Tri	None	2.9	0.96	1.37
240116	BMDC	Simple	1 Tri	None	4.5	0.83	2.08
240116	BMDC	Simple	1 Tri	None	6	0.86	2.79
240116	BMDC	Simple	1 Tri	None	17.1	0.92	7.96
240116	BMDC	Simple	1 Tri	None	9.5	0.88	4.4
240116	BMDC	Simple	1 Tri	None	9.8	0.92	4.57
240116	BMDC	Simple	1 Tri	None	3.8	0.96	1.78
240116	BMDC	Simple	1 Tri	None	3.2	0.88	1.48
240116	BMDC	Simple	1 Tri	None	4	0.93	1.84
240116	BMDC	Simple	1 Tri	None	3.2	0.85	1.48
240116	BMDC	Simple	1 Tri	None	2.7	0.96	1.25
240116	BMDC	Simple	1 Tri	None	11	0.95	5.11
240116	BMDC	Simple	1 Tri	None	13	0.93	6.06
240116	BMDC	Simple	1 Tri	None	21.7	0.91	10.1
240116	BMDC	Simple	1 Tri	None	16.2	0.85	7.54
240116	BMDC	Simple	1 Tri	None	3.2	0.97	1.48
240116	BMDC	Simple	1 Tri	None	3.8	0.88	1.78
240116	BMDC	Simple	1 Tri	None	5.5	0.83	2.55
240116	BMDC	Simple	1 Tri	None	15	0.97	6.95
240116	BMDC	Simple	1 Tri	None	10.1	0.89	4.69
240116	BMDC	Simple	1 Tri	None	4	0.94	1.84
240116	BMDC	Simple	1 Tri	None	6.9	0.82	3.21
240116	BMDC	Simple	1 Tri	None	3.1	0.92	1.43
240116	BMDC	Simple	1 Tri	None	2.7	1	1.25
240116	BMDC	Simple	1 Tri	None	5.5	0.95	2.55
240116	BMDC	Simple	1 Tri	None	2.8	0.81	1.31
240116	BMDC	Simple	1 Tri	None	9.8	0.9	4.57
240116	BMDC	Simple	1 Tri	None	19.4	0.89	9.03
240116	BMDC	Simple	1 Tri	None	17.3	0.93	8.02
240116	BMDC	Simple	1 Tri	None	15.8	0.82	7.37
240116	BMDC	Simple	1 Tri	None	15	0.91	6.95
240116	BMDC	Simple	1 Tri	None	2.9	0.98	1.37
240116	BMDC	Simple	1 Tri	None	12.1	0.81	5.64
240116	BMDC	Simple	1 Tri	None	18.5	0.84	8.61
240116	BMDC	Simple	1 Tri	None	23.1	0.9	10.75
240116	BMDC	Simple	1 Tri	None	10.5	0.92	4.87
240116	BMDC	Simple	1 Tri	None	2.8	0.9	1.31
240116	BMDC	Simple	1 Tri	None	2.6	0.9	1.19
240116	BMDC	Simple	1 Tri	None	7.7	0.84	3.56
240116	BMDC	Simple	1 Tri	None	10.2	0.91	4.75
240116	BMDC	Simple	1 Tri	None	12.7	0.9	5.88
240116	BMDC	Simple	1 Tri	None	8.3	0.96	3.86
240116	BMDC	Simple	1 Tri	None	3.1	0.91	1.43
240116	BMDC	Simple	6 Tri	None	4	0.82	1.43
240116	BMDC	Simple	6 Tri	None	4.7	0.91	1.66
240116	BMDC	Simple	6 Tri	None	4.4	0.86	1.54
240116	BMDC	Simple	6 Tri	None	3.7	0.91	1.31
240116	BMDC	Simple	6 Tri	None	6	0.92	2.14
240116	BMDC	Simple	6 Tri	None	4.5	0.86	1.6
240116	BMDC	Simple	6 Tri	None	5.4	0.86	1.9
240116	BMDC	Simple	6 Tri	None	9.2	0.85	3.27
240116	BMDC	Simple	6 Tri	None	4	0.95	1.43
240116	BMDC	Simple	6 Tri	None	4.2	0.91	1.48
240116	BMDC	Simple	6 Tri	None	3.3	0.97	1.19
240116	BMDC	Simple	6 Tri	None	5.4	0.92	1.9
240116	BMDC	Simple	6 Tri	None	4	0.86	1.43
240116	BMDC	Simple	6 Tri	None	13.1	0.84	4.63
240116	BMDC	Simple	6 Tri	None	10.2	0.81	3.62
240116	BMDC	Simple	6 Tri	None	7.5	0.92	2.67
240116	BMDC	Simple	6 Tri	None	16.2	0.92	5.76
240116	BMDC	Simple	6 Tri	None	6.5	0.95	2.32
240116	BMDC	Simple	6 Tri	None	7.2	0.94	2.55
240116	BMDC	Simple	6 Tri	None	32	0.95	11.34
240116	BMDC	Simple	6 Tri	None	16.1	0.87	5.7
240116	BMDC	Simple	6 Tri	None	3.7	1	1.31
240116	BMDC	Simple	6 Tri	None	16.9	0.95	6
240116	BMDC	Simple	6 Tri	None	4.9	0.97	1.72
240116	BMDC	Simple	6 Tri	None	6.9	0.92	2.44
240116	BMDC	Simple	6 Tri	None	6.7	0.84	2.38
240116	BMDC	Simple	6 Tri	None	16.2	0.93	5.76
240116	BMDC	Simple	6 Tri	None	12.2	0.91	4.34
240116	BMDC	Simple	6 Tri	None	12.6	0.85	4.45
240116	BMDC	Simple	6 Tri	None	15.9	0.86	5.64
240116	BMDC	Simple	6 Tri	None	37	0.88	13.13
240116	BMDC	Simple	6 Tri	None	11.2	0.81	3.98
240116	BMDC	Simple	6 Tri	None	31.3	0.82	11.11
240116	BMDC	Simple	6 Tri	None	10.7	0.94	3.8
240116	BMDC	Simple	6 Tri	None	4	0.84	1.43
240116	BMDC	Simple	6 Tri	None	6.7	0.92	2.38
240116	BMDC	Simple	6 Tri	None	11	0.95	3.92
240116	BMDC	Simple	6 Tri	None	9.5	0.97	3.39
240116	BMDC	Simple	6 Tri	None	34.1	0.86	12.12
240116	BMDC	Simple	6 Tri	None	14.1	0.81	4.99
240116	BMDC	Simple	6 Tri	None	25.8	0.9	9.15
240116	BMDC	Simple	6 Tri	None	47.2	0.94	16.75
240116	BMDC	Simple	6 Tri	None	3.7	0.82	1.31
240116	BMDC	Simple	6 Tri	None	4.4	0.98	1.54
240116	BMDC	Simple	6 Tri	None	5.4	0.82	1.9
240116	BMDC	Simple	6 Tri	None	22.3	0.84	7.9
240116	BMDC	Simple	6 Tri	None	27.9	0.9	9.92
240116	BMDC	Simple	6 Tri	None	23.9	0.95	8.49
240116	BMDC	Simple	6 Tri	None	48.4	0.91	17.17
240116	BMDC	Simple	6 Tri	None	33.8	0.91	12
240116	BMDC	Simple	6 Tri	None	25.3	0.95	8.97
240116	BMDC	Simple	6 Tri	None	44.5	0.92	15.8
240116	BMDC	Simple	6 Tri	None	3.8	0.95	1.37
240116	BMDC	Simple	6 Tri	None	6	0.84	2.14
240116	BMDC	Simple	6 Tri	None	3.5	0.83	1.25
240116	BMDC	Simple	6 Tri	None	18.1	0.91	6.41
240116	BMDC	Simple	6 Tri	None	8.5	0.92	3.03
240116	BMDC	Simple	6 Tri	None	17.1	0.92	6.06
240116	BMDC	Simple	6 Tri	None	14.1	0.9	4.99
240116	BMDC	Simple	6 Tri	None	40.7	0.91	14.43
240116	BMDC	Simple	6 Tri	None	46.5	0.9	16.51
240116	BMDC	Simple	6 Tri	None	26.8	0.86	9.5
240116	BMDC	Simple	6 Tri	None	31.6	0.95	11.23
240116	BMDC	Simple	6 Tri	None	4.4	0.96	1.54
240116	BMDC	Simple	6 Tri	None	5.5	0.96	1.96
240116	BMDC	Simple	6 Tri	None	10.2	0.93	3.62
240116	BMDC	Simple	6 Tri	None	10.4	0.81	3.68
240116	BMDC	Simple	6 Tri	None	25.4	0.94	9.03
240116	BMDC	Simple	6 Tri	None	17.1	0.93	6.06
240116	BMDC	Simple	6 Tri	None	19.4	0.9	6.89
240116	BMDC	Simple	6 Tri	None	13.2	0.92	4.69
240116	BMDC	Simple	6 Tri	None	14.6	0.9	5.17
240116	BMDC	Simple	6 Tri	None	12.2	0.82	4.34
240116	BMDC	Simple	6 Tri	None	21.8	0.86	7.72
240116	BMDC	Simple	6 Tri	None	8.5	0.9	3.03
240116	BMDC	Simple	6 Tri	None	5	0.91	1.78
240116	BMDC	Simple	6 Tri	None	19.7	0.94	7.01
240116	BMDC	Simple	6 Tri	None	16.2	0.83	5.76
240116	BMDC	Simple	6 Tri	None	7.2	0.9	2.55
240116	BMDC	Simple	6 Tri	None	8	0.86	2.85
240116	BMDC	Simple	6 Tri	None	40.5	0.96	14.37
240116	BMDC	Simple	6 Tri	None	9.7	0.81	3.44
240116	BMDC	Simple	6 Tri	None	4.9	0.9	1.72
240116	BMDC	Simple	6 Tri	None	11	0.95	3.92
240116	BMDC	Simple	6 Tri	None	16.6	0.93	5.88
240116	BMDC	Simple	6 Tri	None	4.9	0.93	1.72
240116	BMDC	Simple	6 Tri	None	11.4	0.87	4.04
240116	BMDC	Simple	6 Tri	None	5.2	0.91	1.84
240116	BMDC	Simple	6 Tri	None	17.7	0.91	6.3
240116	BMDC	Simple	6 Tri	None	17.1	0.83	6.06
240116	BMDC	Simple	6 Tri	None	3.5	0.99	1.25
240116	BMDC	Simple	6 Tri	None	7	0.82	2.49
240116	BMDC	Simple	6 Tri	None	7.5	0.89	2.67
240116	BMDC	Simple	6 Tri	None	12.6	0.91	4.45
240116	BMDC	Simple	6 Tri	None	10.2	0.9	3.62
240116	BMDC	Simple	6 Tri	None	5.7	0.94	2.02
240116	BMDC	Simple	6 Tri	None	14.4	0.93	5.11
240116	BMDC	Simple	6 Tri	None	3.5	0.96	1.25
240116	BMDC	Simple	6 Tri	None	13.2	0.88	4.69
240116	BMDC	Simple	6 Tri	None	14.6	0.92	5.17
240116	BMDC	Simple	6 Tri	None	11.9	0.84	4.22
240116	BMDC	Simple	6 Tri	None	19.4	0.94	6.89
240116	BMDC	Simple	6 Tri	None	7	0.88	2.49
240116	BMDC	Simple	6 Tri	None	9.4	0.88	3.33
240116	BMDC	Simple	6 Tri	None	14.1	0.94	4.99
240116	BMDC	Simple	6 Tri	None	7	0.88	2.49
240116	BMDC	Simple	6 Tri	None	3.3	0.93	1.19
240116	BMDC	Simple	6 Tri	None	11.4	0.86	4.04
240116	BMDC	Simple	6 Tri	None	9.5	0.92	3.39
240116	BMDC	Simple	6 Tri	None	4.7	0.83	1.66
240116	BMDC	Simple	6 Tri	None	5.4	0.96	1.9
240116	BMDC	Simple	6 Tri	None	11.5	0.9	4.1
240116	BMDC	Simple	6 Tri	None	10.7	0.82	3.8
240116	BMDC	Simple	6 Tri	None	6	0.85	2.14
240116	BMDC	Simple	6 Tri	None	3.5	0.93	1.25
240116	BMDC	Simple	6 Tri	None	9.5	0.83	3.39
240116	BMDC	Simple	6 Tri	None	3.3	0.93	1.19
240116	BMDC	Simple	6 Tri	None	18.9	0.86	6.71
240116	BMDC	Simple	6 Tri	None	12.7	0.9	4.51
240116	BMDC	Simple	6 Tri	None	5	0.83	1.78
240116	BMDC	Simple	6 Tri	None	5.7	0.88	2.02
240116	BMDC	Simple	6 Tri	None	3.7	0.91	1.31
240116	BMDC	Simple	6 Tri	None	3.5	0.94	1.25
240116	BMDC	Simple	6 Tri	None	5	0.94	1.78
240116	BMDC	Simple	6 Tri	None	4.4	0.86	1.54
240116	BMDC	Simple	6 Tri	None	4.9	0.9	1.72
240116	BMDC	Simple	6 Tri	None	3.7	0.83	1.31
240116	BMDC	Simple	6 Tri	None	34.6	0.91	12.3
240116	BMDC	Simple	6 Tri	None	11.5	0.92	4.1
240116	BMDC	Simple	6 Tri	None	30.4	0.93	3.03
240116	BMDC	Simple	6 Tri	None	17.9	0.88	1.78
240116	BMDC	Simple	6 Tri	None	16.7	0.93	1.66
240116	BMDC	Simple	6 Tri	None	35.8	0.88	3.56
240116	BMDC	Simple	6 Tri	None	53.1	0.84	5.29
240116	BMDC	Simple	6 Tri	None	60.3	0.92	6
240116	BMDC	Simple	6 Tri	None	57.3	0.92	5.7
240116	BMDC	Simple	6 Tri	None	34.6	0.85	3.44
240116	BMDC	Simple	6 Tri	None	14.9	0.96	1.48
240116	BMDC	Simple	6 Tri	None	69.3	0.9	6.89
240116	BMDC	Simple	6 Tri	None	94.9	0.87	9.44
240116	BMDC	Simple	6 Tri	None	91.9	0.91	9.15
240116	BMDC	Simple	6 Tri	None	74.6	0.9	7.42
240116	BMDC	Simple	6 Tri	None	53.7	0.89	5.35
240116	BMDC	Simple	6 Tri	None	13.1	0.92	1.31
240116	BMDC	Simple	6 Tri	None	66.3	0.82	6.59
240116	BMDC	Simple	6 Tri	None	124.2	0.92	12.35
240116	BMDC	Simple	6 Tri	None	92.5	0.9	9.21
240116	BMDC	Simple	6 Tri	None	41.2	0.96	4.1
240116	BMDC	Simple	6 Tri	None	38.2	0.86	3.8
240116	BMDC	Simple	6 Tri	None	108.1	0.9	10.75
240116	BMDC	Simple	6 Tri	None	148.7	0.91	14.79
240116	BMDC	Simple	6 Tri	None	88.4	0.92	8.79
240116	BMDC	Simple	6 Tri	None	88.4	0.85	8.79
240116	BMDC	Simple	6 Tri	None	61.5	0.84	6.12
240116	BMDC	Simple	6 Tri	None	113.4	0.94	11.29
240116	BMDC	Simple	6 Tri	None	38.2	0.88	3.8
240116	BMDC	Simple	6 Tri	None	40	0.88	3.98
240116	BMDC	Simple	6 Tri	None	46	0.91	4.57
240116	BMDC	Simple	6 Tri	None	17.3	0.81	1.72
240116	BMDC	Simple	6 Tri	None	17.3	0.87	1.72
240116	BMDC	Simple	6 Tri	None	68.1	0.87	6.77
240116	BMDC	Simple	6 Tri	None	18.5	0.9	1.84
240116	BMDC	Simple	6 Tri	None	14.3	0.91	1.43
240116	BMDC	Simple	6 Tri	None	20.3	0.96	2.02
240116	BMDC	Simple	6 Tri	None	105.7	0.88	10.51
240116	BMDC	Simple	6 Tri	None	46	0.95	4.57
240116	BMDC	Simple	6 Tri	None	72.2	0.85	7.19
240116	BMDC	Simple	6 Tri	None	32.2	0.95	3.21
240116	BMDC	Simple	6 Tri	None	20.9	0.83	2.08
240116	BMDC	Simple	6 Tri	None	42.4	0.84	4.22
240116	BMDC	Simple	6 Tri	None	32.8	0.87	3.27
240116	BMDC	Simple	6 Tri	None	47.2	0.88	4.69
240116	BMDC	Simple	6 Tri	None	33.4	0.89	3.33
240116	BMDC	Simple	6 Tri	None	16.7	0.95	1.66
240116	BMDC	Simple	6 Tri	None	44.8	0.86	4.45
240116	BMDC	Simple	6 Tri	None	31	0.89	3.09
240116	BMDC	Simple	6 Tri	None	25.1	0.91	2.49
240116	BMDC	Simple	6 Tri	None	13.7	0.84	1.37
240116	BMDC	Simple	6 Tri	None	39.4	0.89	3.92
240116	BMDC	Simple	6 Tri	None	74.6	0.93	7.42
240116	BMDC	Simple	6 Tri	None	19.1	0.92	1.9
240116	BMDC	Simple	6 Tri	None	17.3	0.83	1.72
240116	BMDC	Simple	6 Tri	None	13.1	0.93	1.31
240116	BMDC	Simple	6 Tri	None	19.7	0.92	1.96
240116	BMDC	Simple	6 Tri	None	27	0.83	1.6
240116	BMDC	Simple	6 Tri	None	23	0.81	1.37
240116	BMDC	Simple	6 Tri	None	20	0.82	1.19
240116	BMDC	Simple	6 Tri	None	40	0.95	2.38
240116	BMDC	Simple	6 Tri	None	134	0.91	7.96
240116	BMDC	Simple	6 Tri	None	157	0.89	9.33
240116	BMDC	Simple	6 Tri	None	98	0.87	5.82
240116	BMDC	Simple	6 Tri	None	27	0.95	1.6
240116	BMDC	Simple	6 Tri	None	103	0.85	6.12
240116	BMDC	Simple	6 Tri	None	24	0.84	1.43
240116	BMDC	Simple	6 Tri	None	60	0.96	3.56
240116	BMDC	Simple	6 Tri	None	25	0.99	1.48
240116	BMDC	Simple	6 Tri	None	57	0.81	3.39
240116	BMDC	Simple	6 Tri	None	69	0.91	4.1
240116	BMDC	Simple	6 Tri	None	140	0.89	8.32
240116	BMDC	Simple	6 Tri	None	183	0.91	10.87
240116	BMDC	Simple	6 Tri	None	108	0.81	6.41
240116	BMDC	Simple	6 Tri	None	99	0.86	5.88
240116	BMDC	Simple	6 Tri	None	72	0.87	4.28
240116	BMDC	Simple	6 Tri	None	88	0.92	5.23
240116	BMDC	Simple	6 Tri	None	40	0.92	2.38
240116	BMDC	Simple	6 Tri	None	97	0.95	5.76
240116	BMDC	Simple	6 Tri	None	216	0.87	12.83
240116	BMDC	Simple	6 Tri	None	62	0.9	3.68
240116	BMDC	Simple	6 Tri	None	59	0.84	3.5
240116	BMDC	Simple	6 Tri	None	124	0.94	7.37
240116	BMDC	Simple	6 Tri	None	95	0.89	5.64
240116	BMDC	Simple	6 Tri	None	153	0.95	9.09
240116	BMDC	Simple	6 Tri	None	146	0.89	8.67
240116	BMDC	Simple	6 Tri	None	107	0.95	6.36
240116	BMDC	Simple	6 Tri	None	89	0.9	5.29
240116	BMDC	Simple	6 Tri	None	36	0.88	2.14
240116	BMDC	Simple	6 Tri	None	56	0.93	3.33
240116	BMDC	Simple	6 Tri	None	79	0.87	4.69
240116	BMDC	Simple	6 Tri	None	60	0.84	3.56
240116	BMDC	Simple	6 Tri	None	97	0.94	5.76
240116	BMDC	Simple	6 Tri	None	147	0.93	8.73
240116	BMDC	Simple	6 Tri	None	135	0.85	8.02
240116	BMDC	Simple	6 Tri	None	175	0.84	10.39
240116	BMDC	Simple	6 Tri	None	20	0.99	1.19

## Sheet: Fig 3bc
Probe	Tau_S_CHOMR_None	Tau_E_CHOMR_None	Density_S_CHOMR_None	Density_E_CHOMR_None
1 Mono	54	69	17.22	4.69
2 Mono	59	93	20.19	7.48
6 Mono	121	118	48.11	9.74
1 Tri	56	80	19.6	5.7
2 Tri	107	120	37.42	11.88
6 Tri	98	108	33.26	8.08

## Sheet: Fig 4ab
Probe	Cell_Type	Probe_Type	Adjuvant	Density_Ratio	R_Squared	Density	Mean_Diffusion_Coefficient
6 Tri	BMDC WT	Epitope	None	21.8	0.95	4.28	798.1
6 Tri	BMDC WT	Epitope	None	11.2	0.99	2.2	505.7
6 Tri	BMDC WT	Epitope	None	15.8	0.98	3.09	965
6 Tri	BMDC WT	Epitope	None	7.6	0.98	1.48	638.8
6 Tri	BMDC WT	Epitope	None	7.3	0.98	1.43	1028.3
6 Tri	BMDC WT	Epitope	None	27.6	0.97	5.41	1602.2
6 Tri	BMDC WT	Epitope	None	17.3	0.94	3.39	1240
6 Tri	BMDC WT	Epitope	None	6.1	0.99	1.19	576
6 Tri	BMDC WT	Epitope	None	12.7	0.96	2.49	1778.6
6 Tri	BMDC WT	Epitope	None	9.4	0.93	1.84	1052.3
6 Tri	BMDC WT	Epitope	None	30.3	0.96	5.94	1520.7
6 Tri	BMDC WT	Epitope	None	8.5	0.95	1.66	994.6
6 Tri	BMDC WT	Epitope	None	22.1	0.97	4.34	897.4
6 Tri	BMDC WT	Epitope	None	13	0.97	2.55	1023
6 Tri	BMDC WT	Epitope	None	13.3	0.99	2.61	1537
6 Tri	BMDC WT	Epitope	None	9.4	0.91	1.84	591.3
6 Tri	BMDC WT	Epitope	None	6.1	0.95	1.19	373
6 Tri	BMDC WT	Epitope	None	11.8	0.91	2.32	894.1
6 Tri	BMDC WT	Epitope	None	9.4	0.94	1.84	1047.4
6 Tri	BMDC WT	Epitope	None	41.5	0.96	8.14	2206.7
6 Tri	BMDC WT	Epitope	None	8.5	0.98	1.66	644.6
6 Tri	BMDC WT	Epitope	None	6.4	0.99	1.25	1401.9
6 Tri	BMDC WT	Epitope	None	15.5	0.95	3.03	1607.6
6 Tri	BMDC WT	Epitope	None	8.2	0.96	1.6	1241.5
6 Tri	BMDC WT	Epitope	None	36.7	0.94	7.19	1690.9
6 Tri	BMDC WT	Epitope	None	10.6	0.97	2.08	734.6
6 Tri	BMDC WT	Epitope	None	8.2	0.99	1.6	1583.7
6 Tri	BMDC WT	Epitope	None	17.6	0.97	3.44	1701.7
6 Tri	BMDC WT	Epitope	None	17.6	0.98	3.44	1147.8
6 Tri	BMDC WT	Epitope	None	6.7	0.92	1.31	683.2
6 Tri	BMDC WT	Epitope	None	8.8	0.94	1.72	1809.3
6 Tri	BMDC WT	Epitope	None	11.5	0.94	2.26	1987.9
6 Tri	BMDC WT	Epitope	None	89.1	0.92	17.46	2646.8
6 Tri	BMDC WT	Epitope	None	12.1	0.98	2.38	851
6 Tri	BMDC WT	Epitope	None	46.1	0.98	9.03	1716.6
6 Tri	BMDC WT	Epitope	None	11.5	0.97	2.26	1278.2
6 Tri	BMDC WT	Epitope	None	13	0.95	2.55	1731.4
6 Tri	BMDC WT	Epitope	None	83.6	0.91	16.39	1868.2
6 Tri	BMDC WT	Epitope	None	13.6	0.97	2.67	658.9
6 Tri	BMDC WT	Epitope	None	15.8	0.97	3.09	1201.3
6 Tri	BMDC WT	Epitope	None	19.1	0.94	3.74	706
6 Tri	BMDC WT	Epitope	None	77.9	0.94	15.26	2673.5
6 Tri	BMDC WT	Epitope	None	17.9	0.94	3.5	1751.4
6 Tri	BMDC WT	Epitope	None	39.7	0.95	7.78	2198.9
6 Tri	BMDC WT	Epitope	None	21.5	0.94	4.22	1177.2
6 Tri	BMDC WT	Epitope	None	107.3	0.93	21.03	2791.5
6 Tri	BMDC WT	Epitope	None	28.8	0.97	5.64	1821.9
6 Tri	BMDC WT	Epitope	None	135.8	0.94	26.61	3240.6
6 Tri	BMDC WT	Epitope	None	60.9	0.94	11.94	2434
6 Tri	BMDC WT	Epitope	None	8.8	0.95	1.72	788.3
6 Tri	BMDC WT	Epitope	None	24.8	0.95	4.87	1653.4
6 Tri	BMDC WT	Epitope	None	78.8	0.93	15.44	2676.1
6 Tri	BMDC WT	Epitope	None	17	0.92	3.33	1010.2
6 Tri	BMDC WT	Epitope	None	15.2	0.93	2.97	705.6
6 Tri	BMDC WT	Epitope	None	46.1	0.98	9.03	1377.2
6 Tri	BMDC WT	Epitope	None	70	0.96	13.72	2489
6 Tri	BMDC WT	Epitope	None	36.1	0.91	7.07	2531.2
6 Tri	BMDC WT	Epitope	None	9.4	0.96	1.84	1308.4
6 Tri	BMDC WT	Epitope	None	6.4	0.92	1.25	460.5
6 Tri	BMDC WT	Epitope	None	17.9	0.98	3.5	962.7
6 Tri	BMDC WT	Epitope	None	17.6	0.92	3.44	1220.3
6 Tri	BMDC WT	Epitope	None	70.3	0.98	13.78	2617.7
6 Tri	BMDC WT	Epitope	None	17.3	0.98	3.39	2126.7
6 Tri	BMDC WT	Epitope	None	28.8	0.96	5.64	1588.7
6 Tri	BMDC WT	Epitope	None	16.1	0.91	3.15	1204.7
6 Tri	BMDC WT	Epitope	None	13.3	0.94	2.61	1274.3
6 Tri	BMDC WT	Epitope	None	27	0.97	5.29	1424.3
6 Tri	BMDC WT	Epitope	None	16.7	0.93	3.27	912
6 Tri	BMDC WT	Epitope	None	58.8	0.98	11.52	2507.3
6 Tri	BMDC WT	Epitope	None	9.1	0.99	1.78	1090
6 Tri	BMDC WT	Epitope	None	17	0.93	3.33	2199.6
6 Tri	BMDC WT	Epitope	None	21.2	0.95	4.16	1697.3
6 Tri	BMDC WT	Epitope	None	12.4	0.95	2.44	1792.9
6 Tri	BMDC WT	Epitope	None	12.4	0.91	2.44	1479.3
6 Tri	BMDC WT	Epitope	None	19.1	0.98	3.74	976.7
6 Tri	BMDC WT	Epitope	None	9.4	0.92	1.84	1481.9
6 Tri	BMDC WT	Epitope	None	19.7	0.91	3.86	2278.2
6 Tri	BMDC WT	Epitope	None	26.4	0.95	5.17	1501.8
6 Tri	BMDC WT	Epitope	None	15.5	0.93	3.03	652.5
6 Tri	BMDC WT	Epitope	None	70.6	0.95	13.84	3064.2
6 Tri	BMDC WT	Epitope	None	7.9	0.94	1.54	930
6 Tri	BMDC WT	Epitope	None	16.4	0.98	3.21	1680.7
6 Tri	BMDC WT	Epitope	None	19.4	0.92	3.8	2810.5
6 Tri	BMDC WT	Epitope	None	20.9	0.94	4.1	1698.7
6 Tri	BMDC WT	Epitope	None	14.5	0.91	2.85	910.6
6 Tri	BMDC WT	Epitope	None	31.8	0.91	6.24	1592.4
6 Tri	BMDC WT	Epitope	None	23	0.92	4.51	1221.4
6 Tri	BMDC WT	Epitope	None	24.5	0.99	4.81	636
6 Tri	BMDC WT	Epitope	None	8.2	0.93	1.6	1034.1
6 Tri	BMDC WT	Epitope	None	24.2	0.95	4.75	2087.9
6 Tri	BMDC WT	Epitope	None	33.9	0.95	6.65	1855.4
6 Tri	BMDC WT	Epitope	None	17.9	0.94	3.5	2226.8
6 Tri	BMDC WT	Epitope	None	6.7	0.99	1.31	432.3
6 Tri	BMDC WT	Epitope	None	20	0.98	3.92	1705.3
6 Tri	BMDC WT	Epitope	None	11.8	0.94	2.32	683.6
6 Tri	BMDC WT	Epitope	None	72.1	0.97	14.14	2397.1
6 Tri	BMDC WT	Epitope	None	15.5	0.94	3.03	1312
6 Tri	BMDC WT	Epitope	None	33.6	0.91	6.59	2363.5
6 Tri	BMDC WT	Epitope	None	36.1	0.98	7.07	2340.7
6 Tri	BMDC WT	Epitope	None	14.5	0.92	2.85	1873.1
6 Tri	BMDC WT	Epitope	None	20.6	0.92	4.04	2240.7
6 Tri	BMDC WT	Epitope	None	14.2	0.98	2.79	1425.5
6 Tri	BMDC WT	Epitope	None	38.5	0.95	7.54	1862.4
6 Tri	BMDC WT	Epitope	None	30.9	0.94	6.06	2063.3
6 Tri	BMDC WT	Epitope	None	11.8	0.97	2.32	1633.1
6 Tri	BMDC WT	Epitope	None	23.3	0.96	4.57	2221
6 Tri	BMDC WT	Epitope	None	13.9	0.94	2.73	2041.1
6 Tri	BMDC WT	Epitope	None	24.5	0.92	4.81	2258.5
6 Tri	BMDC WT	Epitope	None	33.9	0.91	6.65	1935.9
6 Tri	BMDC WT	Epitope	None	16.1	0.93	3.15	1972.5
6 Tri	BMDC WT	Epitope	None	8.8	0.94	1.72	1116.6
6 Tri	BMDC WT	Epitope	None	14.8	0.97	2.91	1672
6 Tri	BMDC WT	Epitope	None	13.3	0.93	2.61	1955.2
6 Tri	BMDC WT	Epitope	None	17.3	0.94	3.39	1700
6 Tri	BMDC WT	Epitope	None	13	0.92	2.55	1322.8
6 Tri	BMDC WT	Epitope	None	18.8	0.97	3.68	1312.6
6 Tri	BMDC WT	Epitope	None	27.6	0.92	5.41	1987.4
6 Tri	BMDC WT	Epitope	None	14.2	0.99	2.79	1451.7
6 Tri	BMDC WT	Epitope	None	15.5	0.98	3.03	1462.4
6 Tri	BMDC WT	Epitope	None	23	0.95	4.51	1397.4
6 Tri	BMDC WT	Epitope	None	6.4	0.96	1.25	1228.6
6 Mono	BMDC WT	Epitope	None	2.3	0.93	4.63	487.6
6 Mono	BMDC WT	Epitope	None	2.2	0.93	4.51	398.7
6 Mono	BMDC WT	Epitope	None	2.9	0.91	5.94	930
6 Mono	BMDC WT	Epitope	None	2.4	0.92	4.81	458.4
6 Mono	BMDC WT	Epitope	None	2.1	0.92	4.22	618.9
6 Mono	BMDC WT	Epitope	None	2.2	0.91	4.45	504.9
6 Mono	BMDC WT	Epitope	None	5.5	0.94	11.17	476.3
6 Mono	BMDC WT	Epitope	None	4.2	0.93	8.55	362.4
6 Mono	BMDC WT	Epitope	None	4.2	0.91	8.67	994.5
6 Mono	BMDC WT	Epitope	None	2.5	0.94	5.17	324.7
6 Mono	BMDC WT	Epitope	None	5.8	0.93	11.94	487.9
6 Mono	BMDC WT	Epitope	None	4	0.94	8.14	1035.6
6 Mono	BMDC WT	Epitope	None	2.8	0.93	5.76	328
6 Mono	BMDC WT	Epitope	None	2.1	0.97	4.22	331.1
6 Mono	BMDC WT	Epitope	None	2.2	0.95	4.57	247.8
6 Mono	BMDC WT	Epitope	None	4.7	0.95	9.56	488.8
6 Mono	BMDC WT	Epitope	None	2.6	0.94	5.23	312.8
6 Mono	BMDC WT	Epitope	None	2.7	0.92	5.58	269
6 Mono	BMDC WT	Epitope	None	4.2	0.92	8.67	993.3
6 Mono	BMDC WT	Epitope	None	4.4	0.92	8.91	706.4
6 Mono	BMDC WT	Epitope	None	4.4	0.92	8.97	533.8
6 Mono	BMDC WT	Epitope	None	3.7	0.93	7.48	950.8
6 Mono	BMDC WT	Epitope	None	3.5	0.94	7.13	626.3
6 Mono	BMDC WT	Epitope	None	4.2	0.96	8.49	495.7
6 Mono	BMDC WT	Epitope	None	2.1	0.91	4.22	275.1
6 Mono	BMDC WT	Epitope	None	3.4	0.92	6.89	540.7
6 Mono	BMDC WT	Epitope	None	4.3	0.98	8.85	1375.1
6 Mono	BMDC WT	Epitope	None	2.1	0.91	4.34	435.9
6 Mono	BMDC WT	Epitope	None	2.3	0.91	4.63	422.3
6 Mono	BMDC WT	Epitope	None	2.6	0.95	5.29	302.2
6 Mono	BMDC WT	Epitope	None	3.3	0.95	6.71	994.2
6 Mono	BMDC WT	Epitope	None	6.7	0.92	13.78	1645.7
6 Mono	BMDC WT	Epitope	None	2.4	0.92	4.87	553.7
6 Mono	BMDC WT	Epitope	None	3.6	0.92	7.42	696
6 Mono	BMDC WT	Epitope	None	6	0.94	12.3	712.1
6 Mono	BMDC WT	Epitope	None	4.8	0.97	9.8	1237.5
6 Mono	BMDC WT	Epitope	None	2.1	0.99	4.34	664.1
6 Mono	BMDC WT	Epitope	None	2.5	0.91	5.11	715.7
6 Mono	BMDC WT	Epitope	None	2.7	0.93	5.52	999.6
6 Mono	BMDC WT	Epitope	None	3.1	0.92	6.41	1049.7
6 Mono	BMDC WT	Epitope	None	3.3	0.95	6.83	696.8
6 Mono	BMDC WT	Epitope	None	2.9	0.98	5.88	1025.8
6 Mono	BMDC WT	Epitope	None	2.1	0.96	4.34	574
6 Mono	BMDC WT	Epitope	None	4.1	0.92	8.37	1852.2
6 Mono	BMDC WT	Epitope	None	2.2	0.96	4.57	483.2
6 Mono	BMDC WT	Epitope	None	2.4	0.93	4.99	782.1
6 Mono	BMDC WT	Epitope	None	2.8	0.95	5.64	667.3
6 Mono	BMDC WT	Epitope	None	2.5	0.91	5.11	478.4
6 Mono	BMDC WT	Epitope	None	4.1	0.92	8.37	849.9
6 Mono	BMDC WT	Epitope	None	4.6	0.93	9.38	1119.6
6 Mono	BMDC WT	Epitope	None	2.1	0.92	4.22	433.8
6 Mono	BMDC WT	Epitope	None	2.2	0.96	4.57	550.4
6 Mono	BMDC WT	Epitope	None	2.2	0.95	4.57	651.9
6 Mono	BMDC WT	Epitope	None	2.7	0.95	5.46	689.1
6 Mono	BMDC WT	Epitope	None	2.8	0.95	5.76	732
6 Mono	BMDC WT	Epitope	None	4.1	0.98	8.37	804
6 Mono	BMDC WT	Epitope	None	2.1	0.91	4.22	447.5
6 Mono	BMDC WT	Epitope	None	2.4	0.93	4.81	697.8
6 Mono	BMDC WT	Epitope	None	2.6	0.93	5.23	532.3
6 Mono	BMDC WT	Epitope	None	2.2	0.94	4.45	321.1
6 Mono	BMDC WT	Epitope	None	2.4	0.99	4.87	696.6
6 Mono	BMDC WT	Epitope	None	6.6	0.93	13.6	1497.1
6 Mono	BMDC WT	Epitope	None	2.3	0.94	4.63	337.4
6 Mono	BMDC WT	Epitope	None	2.1	0.93	4.22	683.4
6 Mono	BMDC WT	Epitope	None	2.8	0.95	5.7	533.4
6 Mono	BMDC WT	Epitope	None	2.1	0.93	4.28	280.7
6 Mono	BMDC WT	Epitope	None	2.4	0.92	4.93	428.1
6 Mono	BMDC WT	Epitope	None	2.3	0.92	4.63	524.1
6 Mono	BMDC WT	Epitope	None	4.2	0.95	8.67	1267.8
6 Mono	BMDC WT	Epitope	None	3	0.93	6.12	1562.3
6 Mono	BMDC WT	Epitope	None	2.6	0.94	5.41	1039.6
6 Mono	BMDC WT	Epitope	None	3.4	0.96	6.95	649.9
6 Mono	BMDC WT	Epitope	None	2.2	0.97	4.51	612.4
6 Mono	BMDC WT	Epitope	None	2.7	0.91	5.58	800.7
6 Mono	BMDC WT	Epitope	None	3.7	0.95	7.54	1164.5
6 Mono	BMDC WT	Epitope	None	5.9	0.94	12	1546.3
6 Mono	BMDC WT	Epitope	None	13.2	0.91	26.97	3041.8
6 Mono	BMDC WT	Epitope	None	3	0.93	6.06	765
6 Mono	BMDC WT	Epitope	None	2.9	0.96	6	1052.8
6 Mono	BMDC WT	Epitope	None	2.3	0.94	4.63	730.5
6 Mono	BMDC WT	Epitope	None	2.6	0.97	5.35	575.8
6 Mono	BMDC WT	Epitope	None	2.3	0.94	4.69	496.3
6 Mono	BMDC WT	Epitope	None	2.5	0.94	5.17	373.3
6 Mono	BMDC WT	Epitope	None	2.2	0.95	4.57	893.4
6 Mono	BMDC WT	Epitope	None	2.8	0.98	5.7	1176.1
6 Mono	BMDC WT	Epitope	None	5.5	0.96	11.34	1008.9
6 Mono	BMDC WT	Epitope	None	12.4	0.94	25.36	3215.2
6 Mono	BMDC WT	Epitope	None	4.4	0.91	9.09	1446.6
6 Mono	BMDC WT	Epitope	None	4.1	0.98	8.37	1294.5
6 Mono	BMDC WT	Epitope	None	2.3	0.91	4.63	597.4
6 Mono	BMDC WT	Epitope	None	2.4	0.95	4.93	390.1
6 Mono	BMDC WT	Epitope	None	2.6	0.91	5.41	423.3
6 Mono	BMDC WT	Epitope	None	2.2	0.96	4.51	380.3
6 Mono	BMDC WT	Epitope	None	2.3	0.95	4.69	560
6 Mono	BMDC WT	Epitope	None	4.5	0.96	9.27	1195.8
6 Mono	BMDC WT	Epitope	None	3.9	0.93	7.96	1446
6 Mono	BMDC WT	Epitope	None	12.6	0.96	25.84	2525.2
6 Mono	BMDC WT	Epitope	None	2.7	0.92	5.46	1046.3
6 Mono	BMDC WT	Epitope	None	2.3	0.91	4.69	821.5
6 Mono	BMDC WT	Epitope	None	6	0.98	12.24	1507.8
6 Mono	BMDC WT	Epitope	None	2.6	0.93	5.35	959
6 Mono	BMDC WT	Epitope	None	13.5	0.92	27.68	2166.2
6 Mono	BMDC WT	Epitope	None	2.3	0.95	4.75	1079
6 Mono	BMDC WT	Epitope	None	4.8	0.91	5.29	692.8
6 Mono	BMDC WT	Epitope	None	2.8	0.91	3.03	216.1
6 Mono	BMDC WT	Epitope	None	2.5	0.91	2.73	209.3
6 Mono	BMDC WT	Epitope	None	2.3	0.96	2.49	223.1
6 Mono	BMDC WT	Epitope	None	2.1	0.98	2.32	343.1
6 Mono	BMDC WT	Epitope	None	4.6	0.92	5.11	440.8
6 Mono	BMDC WT	Epitope	None	6.2	0.95	6.77	395.6
6 Mono	BMDC WT	Epitope	None	8.3	0.96	9.15	1559
6 Mono	BMDC WT	Epitope	None	2.1	0.91	2.26	193.9
6 Mono	BMDC WT	Epitope	None	3.1	0.97	3.44	322.1
6 Mono	BMDC WT	Epitope	None	8.1	0.95	8.85	405.8
6 Mono	BMDC WT	Epitope	None	2.1	0.96	2.26	155.5
6 Mono	BMDC WT	Epitope	None	3.8	0.93	4.22	286.2
6 Mono	BMDC WT	Epitope	None	2.1	0.96	2.32	253.6
6 Mono	BMDC WT	Epitope	None	2.4	0.98	2.67	246.7
6 Mono	BMDC WT	Epitope	None	2.2	0.97	2.38	226.2
6 Mono	BMDC WT	Epitope	None	2.8	0.91	3.03	567.3
6 Mono	BMDC WT	Epitope	None	3.7	0.96	4.04	251.3
6 Mono	BMDC WT	Epitope	None	2.8	0.91	3.03	306.1
6 Mono	BMDC WT	Epitope	None	2.5	0.91	2.73	484.1
6 Mono	BMDC WT	Epitope	None	7.8	0.95	8.61	938.7
6 Mono	BMDC WT	Epitope	None	2.4	0.97	2.67	310.2
6 Mono	BMDC WT	Epitope	None	2.7	0.93	2.97	541.6
6 Mono	BMDC WT	Epitope	None	2.2	0.94	2.38	263.8
6 Mono	BMDC WT	Epitope	None	2.4	0.97	2.67	412.4
6 Mono	BMDC WT	Epitope	None	2.2	0.98	2.38	220
6 Mono	BMDC WT	Epitope	None	9.8	0.95	10.75	1083.2
6 Mono	BMDC WT	Epitope	None	3.1	0.92	3.39	307
6 Mono	BMDC WT	Epitope	None	2.8	0.93	3.03	353.3
6 Mono	BMDC WT	Epitope	None	3.1	0.98	3.44	617.2
6 Mono	BMDC WT	Epitope	None	3.2	0.95	3.5	540.8
6 Mono	BMDC WT	Epitope	None	7.2	0.93	7.9	717.5
6 Mono	BMDC WT	Epitope	None	7.1	0.94	7.84	1187.5
6 Mono	BMDC WT	Epitope	None	13	0.93	14.26	1560.2
6 Mono	BMDC WT	Epitope	None	3.1	0.91	3.39	322.8
6 Mono	BMDC WT	Epitope	None	4.1	0.94	4.51	699.6
6 Mono	BMDC WT	Epitope	None	3.7	0.99	4.1	631.3
6 Mono	BMDC WT	Epitope	None	2.6	0.91	2.91	799.2
6 Mono	BMDC WT	Epitope	None	2.6	0.95	2.91	222.7
6 Mono	BMDC WT	Epitope	None	3.4	0.91	3.68	615.3
6 Mono	BMDC WT	Epitope	None	7.6	0.94	8.32	904.3
6 Mono	BMDC WT	Epitope	None	9.1	0.94	10.04	1478.2
6 Mono	BMDC WT	Epitope	None	2.9	0.97	3.21	558.9
6 Mono	BMDC WT	Epitope	None	3	0.92	3.27	728
6 Mono	BMDC WT	Epitope	None	3.1	0.98	3.39	738.4
6 Mono	BMDC WT	Epitope	None	3.2	0.94	3.5	927.5
6 Mono	BMDC WT	Epitope	None	2.9	0.96	3.15	767.7
6 Mono	BMDC WT	Epitope	None	6.2	0.93	6.77	878.1
6 Mono	BMDC WT	Epitope	None	6.2	0.94	6.83	451.9
6 Mono	BMDC WT	Epitope	None	3.6	0.98	3.92	924.5
6 Mono	BMDC WT	Epitope	None	2.4	0.97	2.61	394.5
6 Mono	BMDC WT	Epitope	None	3.9	0.95	4.28	1198.6
6 Mono	BMDC WT	Epitope	None	3.1	0.96	3.39	791.8
6 Mono	BMDC WT	Epitope	None	2.5	0.91	2.73	391.3
6 Mono	BMDC WT	Epitope	None	6.3	0.93	6.89	482.8
6 Mono	BMDC WT	Epitope	None	5.5	0.93	6	551.1
6 Mono	BMDC WT	Epitope	None	2.5	0.93	2.79	476.6
6 Mono	BMDC WT	Epitope	None	2.2	0.97	2.38	601.8
6 Mono	BMDC WT	Epitope	None	3.9	0.94	4.34	644.5
6 Mono	BMDC WT	Epitope	None	3.8	0.94	4.16	811.9
6 Mono	BMDC WT	Epitope	None	3.2	0.99	3.5	702.5
6 Mono	BMDC WT	Epitope	None	7.8	0.92	8.55	350.4
6 Mono	BMDC WT	Epitope	None	3	0.95	3.27	583.3
6 Mono	BMDC WT	Epitope	None	4.3	0.93	4.69	740.3
6 Mono	BMDC WT	Epitope	None	3.2	0.94	3.56	585.2
6 Mono	BMDC WT	Epitope	None	3.2	0.96	3.56	845.3
6 Mono	BMDC WT	Epitope	None	3.4	0.98	3.68	939.2
6 Mono	BMDC WT	Epitope	None	3.7	0.92	4.1	648.6
6 Mono	BMDC WT	Epitope	None	4.5	0.91	4.93	493.4
6 Mono	BMDC WT	Epitope	None	3	0.94	3.33	213.8
6 Mono	BMDC WT	Epitope	None	20.5	0.95	22.51	1742.4
6 Mono	BMDC WT	Epitope	None	2.9	0.93	3.15	534
6 Mono	BMDC WT	Epitope	None	4.9	0.96	5.41	935.1
6 Mono	BMDC WT	Epitope	None	2.9	0.96	3.15	921.5
6 Mono	BMDC WT	Epitope	None	4.6	0.97	5.05	1068.2
6 Mono	BMDC WT	Epitope	None	3.5	0.93	3.86	1049.1
6 Mono	BMDC WT	Epitope	None	3.6	0.95	3.98	956.7
6 Mono	BMDC WT	Epitope	None	4.1	0.91	4.51	686.7
6 Mono	BMDC WT	Epitope	None	4.1	0.93	4.45	480.9
6 Mono	BMDC WT	Epitope	None	12.3	0.91	13.48	1283.9
6 Mono	BMDC WT	Epitope	None	4.3	0.92	4.69	437
6 Mono	BMDC WT	Epitope	None	4.1	0.96	4.51	930
6 Mono	BMDC WT	Epitope	None	4	0.94	4.4	1156.2
6 Mono	BMDC WT	Epitope	None	5.6	0.95	6.12	1240.4
6 Mono	BMDC WT	Epitope	None	4.8	0.95	5.29	926.2
6 Mono	BMDC WT	Epitope	None	3.9	0.94	4.28	752.2
6 Mono	BMDC WT	Epitope	None	2.1	0.94	2.26	396.8
6 Mono	BMDC WT	Epitope	None	2.9	0.94	3.15	377.7
6 Mono	BMDC WT	Epitope	None	6.6	0.92	7.31	613.2
6 Mono	BMDC WT	Epitope	None	7	0.91	7.66	588.1
6 Mono	BMDC WT	Epitope	None	15.1	0.95	16.63	1865.2
6 Mono	BMDC WT	Epitope	None	4.2	0.98	4.63	565.9
6 Mono	BMDC WT	Epitope	None	5.1	0.92	5.58	1583.4
6 Mono	BMDC WT	Epitope	None	5.2	0.94	5.76	1135.7
6 Mono	BMDC WT	Epitope	None	4.1	0.92	4.51	937
6 Mono	BMDC WT	Epitope	None	2.2	0.95	2.38	241.8
6 Mono	BMDC WT	Epitope	None	2.1	0.94	2.26	189.2
6 Mono	BMDC WT	Epitope	None	2.5	0.93	2.73	523
6 Mono	BMDC WT	Epitope	None	7.2	0.92	7.9	803.5
6 Mono	BMDC WT	Epitope	None	6.9	0.92	7.54	720.4
6 Mono	BMDC WT	Epitope	None	12.7	0.92	13.96	822.2
6 Mono	BMDC WT	Epitope	None	19.5	0.92	21.38	1578.6
6 Mono	BMDC WT	Epitope	None	5	0.95	5.52	1056.5
6 Mono	BMDC WT	Epitope	None	5.2	0.95	5.7	987.1
6 Mono	BMDC WT	Epitope	None	4.3	0.99	4.75	884.4
6 Mono	BMDC WT	Epitope	None	4.1	0.95	4.51	769.5
6 Mono	BMDC WT	Epitope	None	3.4	0.97	3.68	889.2
6 Mono	BMDC WT	Epitope	None	2.8	0.95	3.03	437.3
6 Mono	BMDC WT	Epitope	None	6	0.91	6.59	727.9
6 Mono	BMDC WT	Epitope	None	2.9	0.96	3.21	777.6
6 Mono	BMDC WT	Epitope	None	4.3	0.97	4.75	876.5
6 Mono	BMDC WT	Epitope	None	5.8	0.95	6.36	1032.5
6 Mono	BMDC WT	Epitope	None	2.8	0.95	3.09	1014.8
6 Mono	BMDC WT	Epitope	None	3.6	0.95	3.98	746.6
6 Mono	BMDC WT	Epitope	None	2.1	0.91	2.26	243.4
6 Mono	BMDC WT	Epitope	None	2.6	0.98	2.91	664.9
6 Mono	BMDC WT	Epitope	None	6.9	0.94	7.54	586.9
6 Mono	BMDC WT	Epitope	None	15.7	0.95	17.22	1709.6
6 Mono	BMDC WT	Epitope	None	3.7	0.92	4.1	834.8
6 Mono	BMDC WT	Epitope	None	4.7	0.96	5.17	1385.6
6 Mono	BMDC WT	Epitope	None	3.6	0.96	3.98	575.2
6 Mono	BMDC WT	Epitope	None	3.7	0.96	4.1	765.8
6 Mono	BMDC WT	Epitope	None	4.6	0.97	5.05	877.3
6 Mono	BMDC WT	Epitope	None	6.6	0.96	7.31	888.7
6 Mono	BMDC WT	Epitope	None	4.4	0.95	4.87	449.9
6 Mono	BMDC WT	Epitope	None	3.6	0.93	3.92	238
6 Mono	BMDC WT	Epitope	None	2.3	0.95	2.55	340.7
6 Mono	BMDC WT	Epitope	None	10	0.91	10.99	994.2
6 Mono	BMDC WT	Epitope	None	7.3	0.94	8.02	700.5
6 Mono	BMDC WT	Epitope	None	13.3	0.91	14.61	1094.6
6 Mono	BMDC WT	Epitope	None	4.6	0.95	5.11	1459.8
6 Mono	BMDC WT	Epitope	None	3.7	0.91	4.04	1055.7
6 Mono	BMDC WT	Epitope	None	4.4	0.91	4.87	984.1
6 Mono	BMDC WT	Epitope	None	3.9	0.95	4.28	986.2
6 Mono	BMDC WT	Epitope	None	3.1	0.94	1.25	124.8
6 Mono	BMDC WT	Epitope	None	4.9	0.93	1.96	111.8
6 Mono	BMDC WT	Epitope	None	13.6	0.94	5.46	516.4
6 Mono	BMDC WT	Epitope	None	16	0.96	6.41	266.1
6 Mono	BMDC WT	Epitope	None	17.5	0.93	7.01	219.7
6 Mono	BMDC WT	Epitope	None	24.7	0.92	9.92	332
6 Mono	BMDC WT	Epitope	None	23.9	0.95	9.56	223.2
6 Mono	BMDC WT	Epitope	None	15.3	0.94	6.12	327.3
6 Mono	BMDC WT	Epitope	None	7.9	0.95	3.15	691.1
6 Mono	BMDC WT	Epitope	None	3.1	0.98	1.25	488.6
6 Mono	BMDC WT	Epitope	None	8	0.97	3.21	213.3
6 Mono	BMDC WT	Epitope	None	12.4	0.93	4.99	453.7
6 Mono	BMDC WT	Epitope	None	21.8	0.93	8.73	387.3
6 Mono	BMDC WT	Epitope	None	8	0.95	3.21	173.5
6 Mono	BMDC WT	Epitope	None	14.7	0.93	5.88	354.8
6 Mono	BMDC WT	Epitope	None	5.3	0.93	2.14	324.2
6 Mono	BMDC WT	Epitope	None	14.1	0.92	5.64	358.5
6 Mono	BMDC WT	Epitope	None	18.4	0.93	7.37	594.4
6 Mono	BMDC WT	Epitope	None	13	0.93	5.23	282.8
6 Mono	BMDC WT	Epitope	None	5.2	0.96	2.08	270.3
6 Mono	BMDC WT	Epitope	None	4.9	0.99	1.96	374.2
6 Mono	BMDC WT	Epitope	None	4.3	0.98	1.72	98.3
6 Mono	BMDC WT	Epitope	None	3.7	0.97	1.48	471.2
6 Mono	BMDC WT	Epitope	None	15	0.94	6	309.7
6 Mono	BMDC WT	Epitope	None	9	0.95	3.62	176.9
6 Mono	BMDC WT	Epitope	None	12.9	0.91	5.17	288.6
6 Mono	BMDC WT	Epitope	None	15.7	0.94	6.3	276.5
6 Mono	BMDC WT	Epitope	None	5.5	0.93	2.2	610.8
6 Mono	BMDC WT	Epitope	None	5.8	0.91	2.32	420.5
6 Mono	BMDC WT	Epitope	None	26.1	0.94	10.45	438.6
6 Mono	BMDC WT	Epitope	None	5	0.94	2.02	415.6
6 Mono	BMDC WT	Epitope	None	5.2	0.92	2.08	293.7
6 Mono	BMDC WT	Epitope	None	25.3	0.95	10.16	474.6
6 Mono	BMDC WT	Epitope	None	11.3	0.92	4.51	433.4
6 Mono	BMDC WT	Epitope	None	13.2	0.93	5.29	319.1
6 Mono	BMDC WT	Epitope	None	20.4	0.92	8.2	409
6 Mono	BMDC WT	Epitope	None	31.7	0.91	12.71	505.2
6 Mono	BMDC WT	Epitope	None	27.7	0.91	11.11	414
6 Mono	BMDC WT	Epitope	None	7.1	0.99	2.85	400.6
6 Mono	BMDC WT	Epitope	None	10.8	0.93	4.34	726
6 Mono	BMDC WT	Epitope	None	16.4	0.98	6.59	289.4
6 Mono	BMDC WT	Epitope	None	8.7	0.97	3.5	1320
6 Mono	BMDC WT	Epitope	None	4.3	0.97	1.72	87.9
6 Mono	BMDC WT	Epitope	None	7.9	0.92	3.15	144.9
6 Mono	BMDC WT	Epitope	None	10.4	0.95	4.16	314.4
6 Mono	BMDC WT	Epitope	None	30.4	0.91	12.18	287.9
6 Mono	BMDC WT	Epitope	None	10.2	0.93	4.1	348.6
6 Mono	BMDC WT	Epitope	None	7.7	0.97	3.09	177.3
6 Mono	BMDC WT	Epitope	None	3.4	0.97	1.37	169.6
6 Mono	BMDC WT	Epitope	None	5.8	0.95	2.32	256.4
6 Mono	BMDC WT	Epitope	None	25	0.96	10.04	508.7
6 Mono	BMDC WT	Epitope	None	10.1	0.94	4.04	317.9
6 Mono	BMDC WT	Epitope	None	5.6	0.92	2.26	1082.4
6 Mono	BMDC WT	Epitope	None	5.6	0.92	2.26	646.1
6 Mono	BMDC WT	Epitope	None	27	0.92	10.81	413.5
6 Mono	BMDC WT	Epitope	None	9	0.96	3.62	671.5
6 Mono	BMDC WT	Epitope	None	8.1	0.91	3.27	469.1
6 Mono	BMDC WT	Epitope	None	3	0.92	1.19	386
6 Mono	BMDC WT	Epitope	None	3.9	0.99	1.54	216.9
6 Mono	BMDC WT	Epitope	None	4.3	1	1.72	134.5
6 Mono	BMDC WT	Epitope	None	3	1	1.19	117
6 Mono	BMDC WT	Epitope	None	10.5	0.92	4.22	595.5
6 Mono	BMDC WT	Epitope	None	17.5	0.94	7.01	298.6
6 Mono	BMDC WT	Epitope	None	3.9	0.94	1.54	162.7
6 Mono	BMDC WT	Epitope	None	3.1	0.95	1.25	400
6 Mono	BMDC WT	Epitope	None	4.3	0.96	1.72	131.7
6 Mono	BMDC WT	Epitope	None	3.6	0.91	1.43	177.1
6 Mono	BMDC WT	Epitope	None	12	0.96	4.81	514.1
6 Mono	BMDC WT	Epitope	None	22.8	0.93	9.15	470.8
6 Mono	BMDC WT	Epitope	None	5	0.97	2.02	343.8
6 Mono	BMDC WT	Epitope	None	4	0.99	1.6	150
6 Mono	BMDC WT	Epitope	None	7.9	0.96	3.15	359.2
6 Mono	BMDC WT	Epitope	None	9.9	0.96	3.98	499.9
6 Mono	BMDC WT	Epitope	None	17	0.96	6.83	545.3
6 Mono	BMDC WT	Epitope	None	8.6	0.91	3.44	852.4
6 Mono	BMDC WT	Epitope	None	3.4	0.95	1.37	193.9
6 Mono	BMDC WT	Epitope	None	4.1	0.98	1.66	118.2
6 Mono	BMDC WT	Epitope	None	7	0.91	2.79	340.9
6 Mono	BMDC WT	Epitope	None	3.9	0.96	1.54	241.2
6 Mono	BMDC WT	Epitope	None	5.6	0.92	2.26	280.3
6 Mono	BMDC WT	Epitope	None	9.2	0.97	3.68	445.8
6 Mono	BMDC WT	Epitope	None	22.8	0.91	9.15	352.1
6 Mono	BMDC WT	Epitope	None	21.2	0.92	8.49	868.9
6 Mono	BMDC WT	Epitope	None	3	0.95	1.19	204
6 Mono	BMDC WT	Epitope	None	5.6	0.94	2.26	283.2
6 Mono	BMDC WT	Epitope	None	3.4	0.94	1.37	107.4
6 Mono	BMDC WT	Epitope	None	7.3	0.94	2.91	909.6
6 Mono	BMDC WT	Epitope	None	5.5	0.91	2.2	297.6
6 Mono	BMDC WT	Epitope	None	7.6	0.97	3.03	302
6 Mono	BMDC WT	Epitope	None	3.6	0.97	1.43	182.1
6 Mono	BMDC WT	Epitope	None	3.4	0.94	1.37	66.1
6 Mono	BMDC WT	Epitope	None	9.2	0.93	3.68	898.9
6 Mono	BMDC WT	Epitope	None	6.5	0.96	2.61	602.7
6 Mono	BMDC WT	Epitope	None	7.4	0.95	2.97	820
6 Mono	BMDC WT	Epitope	None	3.1	0.96	1.25	382.4
6 Mono	BMDC WT	Epitope	None	5.6	0.91	2.26	480.3
6 Mono	BMDC WT	Epitope	None	5.5	0.97	2.2	1378.1
6 Mono	BMDC WT	Epitope	None	4.3	0.96	1.72	772.1
6 Mono	BMDC WT	Epitope	None	3.9	0.99	1.54	179.6
6 Mono	BMDC WT	Epitope	None	4.3	0.94	1.72	154.5
6 Mono	BMDC WT	Epitope	None	4.1	0.96	1.66	161.1
6 Mono	BMDC WT	Epitope	None	7.3	0.95	2.91	300
6 Mono	BMDC WT	Epitope	None	4.9	0.93	1.96	355.2
6 Mono	BMDC WT	Epitope	None	3.7	0.96	1.48	300.4
6 Mono	BMDC WT	Epitope	None	4.6	0.95	1.84	199.7
6 Mono	BMDC WT	Epitope	None	4.4	0.92	1.78	292
6 Mono	BMDC WT	Epitope	None	4	0.99	1.6	170.4
6 Mono	BMDC WT	Epitope	None	3.1	0.96	1.6	629.3
6 Mono	BMDC WT	Epitope	None	4.6	0.93	2.38	407.8
6 Mono	BMDC WT	Epitope	None	6.1	0.92	3.15	511.3
6 Mono	BMDC WT	Epitope	None	4.5	0.98	2.32	214.6
6 Mono	BMDC WT	Epitope	None	11.1	0.91	5.76	596.7
6 Mono	BMDC WT	Epitope	None	4.1	0.91	2.14	401.7
6 Mono	BMDC WT	Epitope	None	3.1	0.97	1.6	414.8
6 Mono	BMDC WT	Epitope	None	3.8	0.91	1.96	329.7
6 Mono	BMDC WT	Epitope	None	3.4	0.91	1.78	607.7
6 Mono	BMDC WT	Epitope	None	16.7	0.92	8.67	563.1
6 Mono	BMDC WT	Epitope	None	5	0.94	2.61	842.7
6 Mono	BMDC WT	Epitope	None	5.5	0.91	2.85	531.7
6 Mono	BMDC WT	Epitope	None	3.7	0.94	1.9	287.8
6 Mono	BMDC WT	Epitope	None	4.2	0.95	2.2	716.8
6 Mono	BMDC WT	Epitope	None	3.1	0.91	1.6	281.9
6 Mono	BMDC WT	Epitope	None	4	0.99	2.08	633.1
6 Mono	BMDC WT	Epitope	None	6.8	0.97	3.5	586.4
6 Mono	BMDC WT	Epitope	None	2.4	0.98	1.25	489
6 Mono	BMDC WT	Epitope	None	10.7	0.95	5.52	954.2
6 Mono	BMDC WT	Epitope	None	5.8	0.93	3.03	390
6 Mono	BMDC WT	Epitope	None	4.2	0.95	2.2	521.4
6 Mono	BMDC WT	Epitope	None	3.6	0.96	1.84	207.7
6 Mono	BMDC WT	Epitope	None	7.4	0.91	3.86	435.2
6 Mono	BMDC WT	Epitope	None	6	0.96	3.09	389.8
6 Mono	BMDC WT	Epitope	None	6.4	0.95	3.33	425.7
6 Mono	BMDC WT	Epitope	None	7.1	0.92	3.68	733.7
6 Mono	BMDC WT	Epitope	None	5.2	0.95	2.67	618
6 Mono	BMDC WT	Epitope	None	2.3	0.97	1.19	104
6 Mono	BMDC WT	Epitope	None	10.8	0.94	5.58	355
6 Mono	BMDC WT	Epitope	None	6.3	0.93	3.27	364
6 Mono	BMDC WT	Epitope	None	6.8	0.93	3.5	372.2
6 Mono	BMDC WT	Epitope	None	8.1	0.93	4.22	517.5
6 Mono	BMDC WT	Epitope	None	10.3	0.97	5.35	773.9
6 Mono	BMDC WT	Epitope	None	4.8	0.92	2.49	343.8
6 Mono	BMDC WT	Epitope	None	5.2	0.91	2.67	280.7
6 Mono	BMDC WT	Epitope	None	4.4	0.97	2.26	321.8
6 Mono	BMDC WT	Epitope	None	3.7	0.92	1.9	126.2
6 Mono	BMDC WT	Epitope	None	3.7	0.93	1.9	498.7
6 Mono	BMDC WT	Epitope	None	7.2	0.95	3.74	611.9
6 Mono	BMDC WT	Epitope	None	10.7	0.91	5.52	542.5
6 Mono	BMDC WT	Epitope	None	6	0.93	3.09	1183.3
6 Mono	BMDC WT	Epitope	None	7.3	0.92	3.8	262.5
6 Mono	BMDC WT	Epitope	None	5.8	0.92	3.03	321
6 Mono	BMDC WT	Epitope	None	4.9	1	2.55	237
6 Mono	BMDC WT	Epitope	None	3.4	0.98	1.78	297
6 Mono	BMDC WT	Epitope	None	4.8	0.98	2.49	243.1
6 Mono	BMDC WT	Epitope	None	4.7	0.97	2.44	457.6
6 Mono	BMDC WT	Epitope	None	3.1	0.91	1.6	1446.7
6 Mono	BMDC WT	Epitope	None	12.3	0.91	6.36	1067.1
6 Mono	BMDC WT	Epitope	None	6.2	0.94	3.21	297
6 Mono	BMDC WT	Epitope	None	5.4	0.98	2.79	141.9
6 Mono	BMDC WT	Epitope	None	4.9	0.96	2.55	194.9
6 Mono	BMDC WT	Epitope	None	3.8	0.92	1.96	236.1
6 Mono	BMDC WT	Epitope	None	6	0.92	3.09	965.8
6 Mono	BMDC WT	Epitope	None	8.5	0.93	4.4	770.3
6 Mono	BMDC WT	Epitope	None	8.6	0.96	4.45	653.7
6 Mono	BMDC WT	Epitope	None	3.6	0.92	1.84	268.7
6 Mono	BMDC WT	Epitope	None	4.2	0.98	2.2	167.6
6 Mono	BMDC WT	Epitope	None	5.8	0.95	3.03	354.1
6 Mono	BMDC WT	Epitope	None	4.6	0.93	2.38	151.5
6 Mono	BMDC WT	Epitope	None	8	0.94	4.16	1405
6 Mono	BMDC WT	Epitope	None	8.4	0.96	4.34	698.2
6 Mono	BMDC WT	Epitope	None	5.5	0.95	2.85	230.2
6 Mono	BMDC WT	Epitope	None	25.6	0.91	13.25	1203.3
6 Mono	BMDC WT	Epitope	None	8.4	0.92	4.34	810.5
6 Mono	BMDC WT	Epitope	None	4.5	0.98	2.32	151.3
6 Mono	BMDC WT	Epitope	None	4.7	0.94	2.44	427.3
6 Mono	BMDC WT	Epitope	None	6.6	0.98	3.44	1030
6 Mono	BMDC WT	Epitope	None	4.7	0.91	2.44	525.9
6 Mono	BMDC WT	Epitope	None	17.5	0.95	9.09	1123.3
6 Mono	BMDC WT	Epitope	None	8	0.93	4.16	866
6 Mono	BMDC WT	Epitope	None	10.2	0.93	5.29	328.4
6 Mono	BMDC WT	Epitope	None	8.4	0.94	4.34	398.6
6 Mono	BMDC WT	Epitope	None	9.9	0.93	5.11	950.8
6 Mono	BMDC WT	Epitope	None	5.8	0.97	3.03	694.9
6 Mono	BMDC WT	Epitope	None	4.9	0.98	2.55	267
6 Mono	BMDC WT	Epitope	None	4.9	0.96	2.55	305.6
6 Mono	BMDC WT	Epitope	None	7.3	0.95	3.8	490.2
6 Mono	BMDC WT	Epitope	None	17.7	0.95	9.15	1089.7
6 Mono	BMDC WT	Epitope	None	12.8	0.91	6.65	818.3
6 Mono	BMDC WT	Epitope	None	9.5	0.92	4.93	741.7
6 Mono	BMDC WT	Epitope	None	8.9	0.92	4.63	664.9
6 Mono	BMDC WT	Epitope	None	9.3	0.92	4.81	498.8
6 Mono	BMDC WT	Epitope	None	9.1	0.92	4.69	593.4
6 Mono	BMDC WT	Epitope	None	22	0.97	11.4	1166.1
6 Mono	BMDC WT	Epitope	None	13	0.94	6.71	904.7
6 Mono	BMDC WT	Epitope	None	7.2	0.92	3.74	454.9
6 Mono	BMDC WT	Epitope	None	4.1	0.93	2.14	406.9
6 Mono	BMDC WT	Epitope	None	2.8	0.99	1.43	407.5
6 Mono	BMDC WT	Epitope	None	3.7	0.91	1.9	257.2
6 Mono	BMDC WT	Epitope	None	9.5	0.93	4.93	1124
6 Mono	BMDC WT	Epitope	None	18.9	0.95	9.8	817.7
6 Mono	BMDC WT	Epitope	None	6.6	0.91	3.44	442.2
6 Mono	BMDC WT	Epitope	None	13.2	0.93	6.83	623
6 Mono	BMDC WT	Epitope	None	14.1	0.96	7.31	1243.3
6 Mono	BMDC WT	Epitope	None	3.9	0.93	2.02	434.1
6 Mono	BMDC WT	Epitope	None	8.6	0.97	4.45	976.8
6 Mono	BMDC WT	Epitope	None	11.3	0.91	5.88	580
6 Mono	BMDC WT	Epitope	None	51.3	0.91	26.61	1894.2
6 Mono	BMDC WT	Epitope	None	8.7	0.91	4.51	427.4
6 Mono	BMDC WT	Epitope	None	21.3	0.92	11.05	1388.8
6 Mono	BMDC WT	Epitope	None	4.8	0.93	2.49	177.6
6 Mono	BMDC WT	Epitope	None	3.2	0.97	1.66	438.9
6 Mono	BMDC WT	Epitope	None	22.6	0.97	11.7	834.8
6 Mono	BMDC WT	Epitope	None	12.1	0.91	6.3	923.6
6 Mono	BMDC WT	Epitope	None	2.2	0.98	1.54	260.8
6 Mono	BMDC WT	Epitope	None	7.6	0.91	5.23	339.5
6 Mono	BMDC WT	Epitope	None	4	0.95	2.73	297.2
6 Mono	BMDC WT	Epitope	None	9.6	0.91	6.65	625.1
6 Mono	BMDC WT	Epitope	None	2.2	0.97	1.48	159.6
6 Mono	BMDC WT	Epitope	None	3.4	0.93	2.32	124.1
6 Mono	BMDC WT	Epitope	None	4.4	0.93	3.03	222.4
6 Mono	BMDC WT	Epitope	None	6.7	0.96	4.63	404.9
6 Mono	BMDC WT	Epitope	None	3.5	0.92	2.44	805.9
6 Mono	BMDC WT	Epitope	None	2.1	0.97	1.43	114.2
6 Mono	BMDC WT	Epitope	None	6.9	0.96	4.75	739.6
6 Mono	BMDC WT	Epitope	None	2.3	0.94	1.6	155.6
6 Mono	BMDC WT	Epitope	None	2.6	0.96	1.78	268
6 Mono	BMDC WT	Epitope	None	5	0.92	3.44	658.4
6 Mono	BMDC WT	Epitope	None	3.5	0.93	2.44	531.7
6 Mono	BMDC WT	Epitope	None	3.6	0.96	2.49	324
6 Mono	BMDC WT	Epitope	None	11.9	0.94	8.2	561.7
6 Mono	BMDC WT	Epitope	None	12.1	0.94	8.37	618.5
6 Mono	BMDC WT	Epitope	None	2.8	0.98	1.9	271.2
6 Mono	BMDC WT	Epitope	None	2.2	0.98	1.54	200.4
6 Mono	BMDC WT	Epitope	None	4	0.94	2.73	277.8
6 Mono	BMDC WT	Epitope	None	8.5	0.93	5.88	645.2
6 Mono	BMDC WT	Epitope	None	8.1	0.92	5.58	343.4
6 Mono	BMDC WT	Epitope	None	10.2	0.93	7.01	981
6 Mono	BMDC WT	Epitope	None	5.8	0.96	4.04	891.8
6 Mono	BMDC WT	Epitope	None	2.6	1	1.78	272.3
6 Mono	BMDC WT	Epitope	None	2.2	0.99	1.54	223.1
6 Mono	BMDC WT	Epitope	None	2.2	0.92	1.54	178.1
6 Mono	BMDC WT	Epitope	None	4	0.98	2.79	410.4
6 Mono	BMDC WT	Epitope	None	8.6	0.96	5.94	525.5
6 Mono	BMDC WT	Epitope	None	10.1	0.95	6.95	1156.2
6 Mono	BMDC WT	Epitope	None	5.8	0.94	3.98	846.4
6 Mono	BMDC WT	Epitope	None	7.4	0.93	5.11	964.1
6 Mono	BMDC WT	Epitope	None	9.9	0.92	6.83	530.8
6 Mono	BMDC WT	Epitope	None	2.4	0.91	1.66	554.3
6 Mono	BMDC WT	Epitope	None	2.4	0.98	1.66	405
6 Mono	BMDC WT	Epitope	None	5.6	0.98	3.86	546.8
6 Mono	BMDC WT	Epitope	None	3.9	0.95	2.67	401.3
6 Mono	BMDC WT	Epitope	None	10.6	0.91	7.31	412.7
6 Mono	BMDC WT	Epitope	None	9.5	0.95	6.53	661.4
6 Mono	BMDC WT	Epitope	None	3.6	0.96	2.49	214.8
6 Mono	BMDC WT	Epitope	None	7.6	0.93	5.23	766.1
6 Mono	BMDC WT	Epitope	None	11.2	0.93	7.72	798.2
6 Mono	BMDC WT	Epitope	None	8.4	0.95	5.82	437.1
6 Mono	BMDC WT	Epitope	None	10.6	0.95	7.31	823.5
6 Mono	BMDC WT	Epitope	None	3.4	0.94	2.32	268.2
6 Mono	BMDC WT	Epitope	None	6	0.93	4.16	344
6 Mono	BMDC WT	Epitope	None	9.6	0.96	6.65	563.2
6 Mono	BMDC WT	Epitope	None	8	0.94	5.52	516.8
6 Mono	BMDC WT	Epitope	None	16.2	0.91	11.17	722.2
6 Mono	BMDC WT	Epitope	None	11.4	0.92	7.9	683.5
6 Mono	BMDC WT	Epitope	None	9.4	0.93	6.47	429.1
6 Mono	BMDC WT	Epitope	None	16.3	0.91	11.23	992.3
6 Mono	BMDC WT	Epitope	None	12	0.92	8.26	607.5
6 Mono	BMDC WT	Epitope	None	20.8	0.91	14.37	908.2
6 Mono	BMDC WT	Epitope	None	16.7	0.91	11.52	1214.6
6 Mono	BMDC WT	Epitope	None	4.2	0.99	2.91	643.5
6 Mono	BMDC WT	Epitope	None	9	0.95	6.24	1269.7
6 Mono	BMDC WT	Epitope	None	7.6	0.91	5.23	374
6 Mono	BMDC WT	Epitope	None	6.4	0.92	4.4	319.2
6 Mono	BMDC WT	Epitope	None	11.5	0.91	7.96	681.3
6 Mono	BMDC WT	Epitope	None	21.3	0.96	14.73	977.5
6 Mono	BMDC WT	Epitope	None	2.7	0.92	1.84	287.1
6 Mono	BMDC WT	Epitope	None	8.3	0.95	5.7	815.4
6 Mono	BMDC WT	Epitope	None	20.5	0.93	14.14	1318.4
6 Mono	BMDC WT	Epitope	None	24.9	0.96	17.22	1817.1
6 Mono	BMDC WT	Epitope	None	26.2	0.95	18.12	1442.2
6 Mono	BMDC WT	Epitope	None	28.4	0.95	19.6	966.9
6 Mono	BMDC WT	Epitope	None	18.1	0.94	12.47	982.9
6 Mono	BMDC WT	Epitope	None	8.9	0.91	6.18	577.5
6 Mono	BMDC WT	Epitope	None	5.5	0.97	3.8	443.4
6 Mono	BMDC WT	Epitope	None	10	0.98	6.89	677.9
6 Mono	BMDC WT	Epitope	None	13.8	0.93	9.5	1448.2
6 Mono	BMDC WT	Epitope	None	5.8	0.92	3.98	649
6 Mono	BMDC WT	Epitope	None	6.8	0.94	4.69	1074.2
6 Mono	BMDC WT	Epitope	None	15.2	0.92	10.51	1064.7
6 Mono	BMDC WT	Epitope	None	18.7	0.95	12.89	1197.2
6 Mono	BMDC WT	Epitope	None	4.9	0.97	3.39	949.6
6 Mono	BMDC WT	Epitope	None	7.4	0.97	5.11	918.1
6 Mono	BMDC WT	Epitope	None	4.5	0.91	3.09	778.5
6 Mono	BMDC WT	Epitope	None	4.6	0.93	3.15	520
6 Mono	BMDC WT	Epitope	None	15	0.91	10.33	1089.7
6 Mono	BMDC WT	Epitope	None	12.1	0.95	8.37	964.5
6 Mono	BMDC WT	Epitope	None	2.7	0.99	1.84	411.9
6 Mono	BMDC WT	Epitope	None	3.4	0.95	2.38	209.5
6 Mono	BMDC WT	Epitope	None	4.3	0.96	2.97	404.4
6 Mono	BMDC WT	Epitope	None	3.8	0.92	2.61	651.1
6 Mono	BMDC WT	Epitope	None	9	0.91	6.24	716.8
6 Mono	BMDC WT	Epitope	None	12.6	0.94	8.73	581.4
6 Mono	BMDC WT	Epitope	None	22.7	0.92	15.68	1358.9
6 Mono	BMDC WT	Epitope	None	5.2	0.94	3.62	906.1
6 Mono	BMDC WT	Epitope	None	4.6	0.93	3.15	798.1
6 Mono	BMDC WT	Epitope	None	19.7	0.93	13.6	1114.2
6 Mono	BMDC WT	Epitope	None	2.3	0.92	1.6	250
6 Mono	BMDC WT	Epitope	None	3.1	0.92	2.14	489.7
6 Mono	BMDC WT	Epitope	None	7.1	0.91	4.93	885.3
6 Mono	BMDC WT	Epitope	None	12.2	0.91	8.43	1135.6
6 Mono	BMDC WT	Epitope	None	36.5	0.97	25.18	2598.3
6 Mono	BMDC WT	Epitope	None	25.9	0.93	17.88	1937.2
6 Mono	BMDC WT	Epitope	None	15.3	0.92	10.57	1434.4
6 Mono	BMDC WT	Epitope	None	17.7	0.91	12.24	1101.7
6 Mono	BMDC WT	Epitope	None	9	0.96	6.24	745.6
6 Mono	BMDC WT	Epitope	None	2.6	0.99	1.78	360.7
6 Mono	BMDC WT	Epitope	None	2.1	0.93	1.43	528.7
6 Mono	BMDC WT	Epitope	None	5.2	0.96	3.62	740
6 Mono	BMDC WT	Epitope	None	7.1	0.94	4.93	814.2
6 Mono	BMDC WT	Epitope	None	5.7	0.91	3.92	876.1
6 Mono	BMDC WT	Epitope	None	24.9	0.93	17.22	1168.2
6 Mono	BMDC WT	Epitope	None	11	0.94	7.6	622
6 Mono	BMDC WT	Epitope	None	2.1	0.91	1.43	313.3
6 Mono	BMDC WT	Epitope	None	2.6	0.97	1.78	227.3
6 Mono	BMDC WT	Epitope	None	2.4	0.91	1.66	431.4
6 Mono	BMDC WT	Epitope	None	2.8	0.94	1.9	580
6 Mono	BMDC WT	Epitope	None	4.4	0.94	3.03	405.9
6 Mono	BMDC WT	Epitope	None	7.9	0.95	5.46	1138.7
6 Mono	BMDC WT	Epitope	None	18.2	0.92	12.53	1023.7
6 Mono	BMDC WT	Epitope	None	7.3	0.92	5.05	954
6 Mono	BMDC WT	Epitope	None	7.5	0.93	5.17	1097.8
6 Mono	BMDC WT	Epitope	None	11.3	0.95	7.78	1335.5
6 Mono	BMDC WT	Epitope	None	3.8	0.98	2.61	659.3
6 Mono	BMDC WT	Epitope	None	8.9	0.95	6.18	688
6 Mono	BMDC WT	Epitope	None	16.5	0.91	11.4	826
6 Mono	BMDC WT	Epitope	None	2.6	0.94	1.78	157
6 Mono	BMDC WT	Epitope	None	4.7	0.94	3.27	861.8
6 Mono	BMDC WT	Epitope	None	5.1	0.96	3.5	972.7
6 Mono	BMDC WT	Epitope	None	15.5	0.95	10.69	1417.5
6 Mono	BMDC WT	Epitope	None	5.6	0.96	3.86	729.1
6 Mono	BMDC WT	Epitope	None	3.4	0.98	2.32	267.2
6 Mono	BMDC WT	Epitope	None	4	0.98	2.73	934.6
6 Mono	BMDC WT	Epitope	None	4.2	0.92	2.91	641.2
6 Mono	BMDC WT	Epitope	None	5.3	0.94	3.68	780.6
6 Mono	BMDC WT	Epitope	None	8.5	0.94	5.88	1086.5
6 Mono	BMDC WT	Epitope	None	14.8	0.93	10.22	1436.8
6 Mono	BMDC WT	Epitope	None	2.6	0.99	1.78	399
6 Mono	BMDC WT	Epitope	None	8	0.95	5.52	712.8
6 Mono	BMDC WT	Epitope	None	27.4	0.93	18.89	1713.9
6 Mono	BMDC WT	Epitope	None	24.9	0.92	17.22	1638.1
6 Mono	BMDC WT	Epitope	None	4.7	0.93	3.27	617.3
6 Mono	BMDC WT	Epitope	None	3.4	0.98	2.32	598.7
6 Tri	BMDC WT	Epitope	None	2.6	0.93	1.19	82
6 Tri	BMDC WT	Epitope	None	4.7	0.99	2.2	105.7
6 Tri	BMDC WT	Epitope	None	4.3	0.94	2.02	142.6
6 Tri	BMDC WT	Epitope	None	3.8	0.91	1.78	80
6 Tri	BMDC WT	Epitope	None	5.2	0.93	2.44	391.5
6 Tri	BMDC WT	Epitope	None	3.5	0.93	1.6	290.7
6 Tri	BMDC WT	Epitope	None	7.4	0.91	3.44	162.4
6 Tri	BMDC WT	Epitope	None	4	0.96	1.84	111.9
6 Tri	BMDC WT	Epitope	None	6.8	0.95	3.15	181.1
6 Tri	BMDC WT	Epitope	None	10.9	0.94	5.05	270.8
6 Tri	BMDC WT	Epitope	None	2.7	0.93	1.25	182.4
6 Tri	BMDC WT	Epitope	None	2.7	0.93	1.25	131
6 Tri	BMDC WT	Epitope	None	9.2	0.98	4.28	578.3
6 Tri	BMDC WT	Epitope	None	7.4	0.96	3.44	709.1
6 Tri	BMDC WT	Epitope	None	7	0.91	3.27	989.1
6 Tri	BMDC WT	Epitope	None	3.3	0.91	1.54	123.5
6 Tri	BMDC WT	Epitope	None	4.7	0.95	2.2	47.8
6 Tri	BMDC WT	Epitope	None	7.9	0.92	3.68	324
6 Tri	BMDC WT	Epitope	None	16.1	0.94	7.48	662.2
6 Tri	BMDC WT	Epitope	None	4.7	0.92	2.2	92.2
6 Tri	BMDC WT	Epitope	None	4.2	0.93	1.96	186.7
6 Tri	BMDC WT	Epitope	None	5.4	0.92	2.49	376.9
6 Tri	BMDC WT	Epitope	None	7.5	0.92	3.5	176.1
6 Tri	BMDC WT	Epitope	None	2.6	0.96	1.19	140
6 Tri	BMDC WT	Epitope	None	11.4	0.96	5.29	847
6 Tri	BMDC WT	Epitope	None	7.2	0.97	3.33	726.8
6 Tri	BMDC WT	Epitope	None	3.3	0.96	1.54	55
6 Tri	BMDC WT	Epitope	None	6.8	0.91	3.15	596.4
6 Tri	BMDC WT	Epitope	None	8.3	0.94	3.86	126
6 Tri	BMDC WT	Epitope	None	3.5	0.91	1.6	85.2
6 Tri	BMDC WT	Epitope	None	7.9	0.92	3.68	428.7
6 Tri	BMDC WT	Epitope	None	12.7	0.94	5.88	562.6
6 Tri	BMDC WT	Epitope	None	5	0.96	2.32	302.1
6 Tri	BMDC WT	Epitope	None	24.2	0.91	11.23	536.1
6 Tri	BMDC WT	Epitope	None	6.4	0.96	2.97	324.2
6 Tri	BMDC WT	Epitope	None	5.8	0.97	2.67	471.1
6 Tri	BMDC WT	Epitope	None	19.9	0.91	9.27	350.1
6 Tri	BMDC WT	Epitope	None	20.4	0.91	9.5	613.9
6 Tri	BMDC WT	Epitope	None	3.2	1	1.48	125.6
6 Tri	BMDC WT	Epitope	None	9.3	0.91	4.34	1136.2
6 Tri	BMDC WT	Epitope	None	7.2	0.93	3.33	480
6 Tri	BMDC WT	Epitope	None	10.4	0.94	4.81	1003.3
6 Tri	BMDC WT	Epitope	None	8.4	0.92	3.92	513.6
6 Tri	BMDC WT	Epitope	None	11.4	0.91	5.29	312.1
6 Tri	BMDC WT	Epitope	None	9.7	0.94	4.51	450.9
6 Tri	BMDC WT	Epitope	None	16.4	0.93	7.6	337.7
6 Tri	BMDC WT	Epitope	None	14.6	0.97	6.77	471.3
6 Tri	BMDC WT	Epitope	None	5.9	0.92	2.73	573.5
6 Tri	BMDC WT	Epitope	None	12.5	0.91	5.82	774.2
6 Tri	BMDC WT	Epitope	None	15.6	0.93	7.25	861.8
6 Tri	BMDC WT	Epitope	None	13.4	0.91	6.24	506.5
6 Tri	BMDC WT	Epitope	None	9.8	0.96	4.57	446.4
6 Tri	BMDC WT	Epitope	None	18.4	0.93	8.55	532.8
6 Tri	BMDC WT	Epitope	None	2.6	0.98	1.19	75.5
6 Tri	BMDC WT	Epitope	None	3.7	0.92	1.72	332.1
6 Tri	BMDC WT	Epitope	None	7.2	0.91	3.33	725.4
6 Tri	BMDC WT	Epitope	None	11.4	0.91	5.29	1058.3
6 Tri	BMDC WT	Epitope	None	16.4	0.92	7.6	818.7
6 Tri	BMDC WT	Epitope	None	21.2	0.91	9.86	922.8
6 Tri	BMDC WT	Epitope	None	5.9	0.95	2.73	68.7
6 Tri	BMDC WT	Epitope	None	3.3	0.96	1.54	105
6 Tri	BMDC WT	Epitope	None	12.5	0.92	5.82	712.6
6 Tri	BMDC WT	Epitope	None	9.2	0.94	4.28	227.5
6 Tri	BMDC WT	Epitope	None	19.3	0.93	8.97	701.3
6 Tri	BMDC WT	Epitope	None	12.3	0.95	5.7	674.5
6 Tri	BMDC WT	Epitope	None	13.9	0.96	6.47	1380.2
6 Tri	BMDC WT	Epitope	None	2.8	0.97	1.31	66.4
6 Tri	BMDC WT	Epitope	None	12.4	0.91	5.76	324.8
6 Tri	BMDC WT	Epitope	None	32.7	0.94	15.21	1417
6 Tri	BMDC WT	Epitope	None	12.1	0.92	5.64	551.7
6 Tri	BMDC WT	Epitope	None	19.8	0.93	9.21	1122.6
6 Tri	BMDC WT	Epitope	None	18.4	0.94	8.55	1167.9
6 Tri	BMDC WT	Epitope	None	2.7	0.92	1.25	73.8
6 Tri	BMDC WT	Epitope	None	8.6	0.96	3.98	168.5
6 Tri	BMDC WT	Epitope	None	16.4	0.92	7.6	292.3
6 Tri	BMDC WT	Epitope	None	27.3	0.94	12.71	1182.7
6 Tri	BMDC WT	Epitope	None	19.6	0.92	9.09	1554.4
6 Tri	BMDC WT	Epitope	None	30.7	0.92	14.26	1257.2
6 Tri	BMDC WT	Epitope	None	20.8	0.92	9.68	817.8
6 Tri	BMDC WT	Epitope	None	3.5	0.98	1.6	80
6 Tri	BMDC WT	Epitope	None	19.7	0.92	9.15	773.4
6 Tri	BMDC WT	Epitope	None	20.3	0.93	9.44	520
6 Tri	BMDC WT	Epitope	None	16.1	0.91	7.48	244.6
6 Tri	BMDC WT	Epitope	None	13.4	0.93	6.24	221
6 Tri	BMDC WT	Epitope	None	13.7	0.95	6.36	512.6
6 Tri	BMDC WT	Epitope	None	2.4	0.94	2.38	132.2
6 Tri	BMDC WT	Epitope	None	3.5	0.94	3.5	102
6 Tri	BMDC WT	Epitope	None	2.1	0.93	2.14	149.7
6 Tri	BMDC WT	Epitope	None	2.3	0.93	2.26	151.6
6 Tri	BMDC WT	Epitope	None	8.5	0.94	8.49	592.1
6 Tri	BMDC WT	Epitope	None	8.4	0.95	8.37	471.8
6 Tri	BMDC WT	Epitope	None	10.9	0.93	10.93	746.1
6 Tri	BMDC WT	Epitope	None	2.2	0.94	2.2	215.1
6 Tri	BMDC WT	Epitope	None	2.7	0.94	2.73	111.7
6 Tri	BMDC WT	Epitope	None	6.9	0.91	6.95	222.1
6 Tri	BMDC WT	Epitope	None	5.4	0.95	5.41	208.1
6 Tri	BMDC WT	Epitope	None	5.3	0.92	5.35	190.9
6 Tri	BMDC WT	Epitope	None	3.9	0.96	3.86	172.6
6 Tri	BMDC WT	Epitope	None	2.9	0.96	2.91	137.1
6 Tri	BMDC WT	Epitope	None	3.9	0.96	3.86	159.1
6 Tri	BMDC WT	Epitope	None	2.6	0.94	2.61	460.9
6 Tri	BMDC WT	Epitope	None	2.5	0.93	2.49	141.9
6 Tri	BMDC WT	Epitope	None	3	0.91	2.97	146.4
6 Tri	BMDC WT	Epitope	None	5.5	0.96	5.52	580.8
6 Tri	BMDC WT	Epitope	None	2.6	0.93	2.61	285.2
6 Tri	BMDC WT	Epitope	None	2.1	0.98	2.14	106.7
6 Tri	BMDC WT	Epitope	None	6.2	0.93	6.24	398.5
6 Tri	BMDC WT	Epitope	None	7.2	0.97	7.19	384.2
6 Tri	BMDC WT	Epitope	None	7.1	0.91	7.13	397.8
6 Tri	BMDC WT	Epitope	None	2.6	0.91	2.61	295
6 Tri	BMDC WT	Epitope	None	5.5	0.97	5.52	284.7
6 Tri	BMDC WT	Epitope	None	8.7	0.92	8.73	527.7
6 Tri	BMDC WT	Epitope	None	5.9	0.95	5.88	953.3
6 Tri	BMDC WT	Epitope	None	5.3	0.95	5.35	362.3
6 Tri	BMDC WT	Epitope	None	3.4	0.93	3.39	462.3
6 Tri	BMDC WT	Epitope	None	7.9	0.96	7.96	390.7
6 Tri	BMDC WT	Epitope	None	5.5	0.92	5.52	249.2
6 Tri	BMDC WT	Epitope	None	4.3	0.93	4.34	381.2
6 Tri	BMDC WT	Epitope	None	5	0.92	4.99	552.4
6 Tri	BMDC WT	Epitope	None	8.8	0.95	8.85	528.7
6 Tri	BMDC WT	Epitope	None	7.3	0.91	7.31	445.6
6 Tri	BMDC WT	Epitope	None	9.7	0.95	9.74	651.5
6 Tri	BMDC WT	Epitope	None	10.6	0.93	10.63	836.1
6 Tri	BMDC WT	Epitope	None	5	0.91	4.99	563
6 Tri	BMDC WT	Epitope	None	4.2	0.92	4.22	454.6
6 Tri	BMDC WT	Epitope	None	2.3	0.93	2.26	222.1
6 Tri	BMDC WT	Epitope	None	3.5	0.93	3.5	354.1
6 Tri	BMDC WT	Epitope	None	6.5	0.93	6.53	671.4
6 Tri	BMDC WT	Epitope	None	3.1	0.98	3.09	319.6
6 Tri	BMDC WT	Epitope	None	3.4	0.92	3.39	245.8
6 Tri	BMDC WT	Epitope	None	3.4	0.99	3.39	191.1
6 Tri	BMDC WT	Epitope	None	4.4	0.91	4.45	298.5
6 Tri	BMDC WT	Epitope	None	4.1	0.93	4.1	588.8
6 Tri	BMDC WT	Epitope	None	6	0.91	6	303.2
6 Tri	BMDC WT	Epitope	None	6.2	0.96	6.18	446.7
6 Tri	BMDC WT	Epitope	None	3.8	0.92	3.8	128.9
6 Tri	BMDC WT	Epitope	None	2.4	0.93	2.44	378.8
6 Tri	BMDC WT	Epitope	None	2.5	0.91	2.49	170.7
6 Tri	BMDC WT	Epitope	None	3.1	0.96	3.15	295.7
6 Tri	BMDC WT	Epitope	None	4.6	0.93	4.57	686.6
6 Tri	BMDC WT	Epitope	None	2.3	0.97	2.32	753.6
6 Tri	BMDC WT	Epitope	None	2.6	0.96	2.61	230.7
6 Tri	BMDC WT	Epitope	None	2.4	0.93	2.44	270.2
6 Tri	BMDC WT	Epitope	None	3.7	0.97	3.68	328.4
6 Tri	BMDC WT	Epitope	None	3.7	0.93	3.68	385.5
6 Tri	BMDC WT	Epitope	None	3.8	0.91	3.8	616.6
6 Tri	BMDC WT	Epitope	None	10.3	0.97	10.28	702
6 Tri	BMDC WT	Epitope	None	3.7	0.96	3.68	166.3
6 Tri	BMDC WT	Epitope	None	3.4	0.93	3.39	227.2
6 Tri	BMDC WT	Epitope	None	6.8	0.92	6.77	422.9
6 Tri	BMDC WT	Epitope	None	8.2	0.92	8.2	580.7
6 Tri	BMDC WT	Epitope	None	7.6	0.93	7.66	458.9
6 Tri	BMDC WT	Epitope	None	3	0.91	3.03	197.1
6 Tri	BMDC WT	Epitope	None	3.2	0.95	3.21	173.9
6 Tri	BMDC WT	Epitope	None	2.6	0.93	2.61	262
6 Tri	BMDC WT	Epitope	None	3	0.93	2.97	151
6 Tri	BMDC WT	Epitope	None	2.8	0.93	2.85	149
6 Tri	BMDC WT	Epitope	None	2.5	0.97	2.55	114.4
6 Tri	BMDC WT	Epitope	None	2.1	0.91	2.08	77.1
6 Tri	BMDC WT	Epitope	None	2.3	0.96	2.26	108.4
6 Tri	BMDC WT	Epitope	None	3.6	0.92	3.56	172.3
6 Tri	BMDC WT	Epitope	None	2.5	0.97	2.55	97.4
6 Tri	BMDC WT	Epitope	None	3.1	0.95	3.09	85.4
6 Tri	BMDC WT	Epitope	None	2.8	0.95	2.85	183.1
6 Tri	BMDC WT	Epitope	None	2.8	0.94	2.85	131.9
6 Tri	BMDC WT	Epitope	None	3.1	0.91	3.09	318.5
6 Tri	BMDC WT	Epitope	None	5.3	0.95	5.35	170.1
6 Tri	BMDC WT	Epitope	None	3	0.92	3.03	101.6
6 Tri	BMDC WT	Epitope	None	2.1	0.92	2.08	213.1
6 Tri	BMDC WT	Epitope	None	3.5	0.91	3.5	240.2
6 Tri	BMDC WT	Epitope	None	4.1	0.92	4.1	189.9
6 Tri	BMDC WT	Epitope	None	2.9	0.94	2.91	139.2
6 Tri	BMDC WT	Epitope	None	2.2	0.96	2.2	51.4
6 Tri	BMDC WT	Epitope	None	2.5	0.92	2.55	122.6
6 Tri	BMDC WT	Epitope	None	2.7	0.92	2.73	118.3
6 Tri	BMDC WT	Epitope	None	2.1	0.96	2.14	179.2
6 Tri	BMDC WT	Epitope	None	3.1	0.95	3.09	332.1
6 Tri	BMDC WT	Epitope	None	2.1	0.93	2.08	106
6 Mono	BMDC WT	Epitope	None	2.1	1	1.72	554.8
6 Mono	BMDC WT	Epitope	None	2.7	0.92	2.14	590.6
6 Mono	BMDC WT	Epitope	None	2.4	0.97	1.96	934.2
6 Mono	BMDC WT	Epitope	None	2.5	0.93	2.02	508.8
6 Mono	BMDC WT	Epitope	None	2.3	0.94	1.84	523.5
6 Mono	BMDC WT	Epitope	None	2.9	0.95	2.38	947.2
6 Mono	BMDC WT	Epitope	None	4.3	0.91	3.5	267.1
6 Mono	BMDC WT	Epitope	None	2.7	0.98	2.14	688.1
6 Mono	BMDC WT	Epitope	None	2.3	0.94	1.84	880.3
6 Mono	BMDC WT	Epitope	None	2.1	0.96	1.72	1704.8
6 Mono	BMDC WT	Epitope	None	2.1	0.99	1.66	361.4
6 Mono	BMDC WT	Epitope	None	2.8	0.94	2.26	566.8
6 Mono	BMDC WT	Epitope	None	2.1	0.91	1.66	475
6 Mono	BMDC WT	Epitope	None	3.7	0.96	2.97	564.8
6 Mono	BMDC WT	Epitope	None	5.5	0.93	4.4	463.5
6 Mono	BMDC WT	Epitope	None	4.1	0.92	3.33	401.6
6 Mono	BMDC WT	Epitope	None	3.2	0.93	2.55	428.1
6 Mono	BMDC WT	Epitope	None	3.2	0.95	2.55	552.3
6 Mono	BMDC WT	Epitope	None	3.6	0.91	2.91	241.2
6 Mono	BMDC WT	Epitope	None	2.1	0.95	1.66	843.6
6 Mono	BMDC WT	Epitope	None	2.6	0.93	2.08	144.9
6 Mono	BMDC WT	Epitope	None	3.9	0.92	3.15	205.7
6 Mono	BMDC WT	Epitope	None	4.9	0.91	3.92	318.2
6 Mono	BMDC WT	Epitope	None	4.2	0.97	3.39	504.4
6 Mono	BMDC WT	Epitope	None	5	0.93	4.04	347.4
6 Mono	BMDC WT	Epitope	None	4.3	0.94	3.44	213.3
6 Mono	BMDC WT	Epitope	None	3.9	0.94	3.15	573.6
6 Mono	BMDC WT	Epitope	None	4.1	0.93	3.27	397.8
6 Mono	BMDC WT	Epitope	None	2.9	0.97	2.32	221.5
6 Mono	BMDC WT	Epitope	None	3.8	0.93	3.09	1185.6
6 Mono	BMDC WT	Epitope	None	5.8	0.97	4.69	182.2
6 Mono	BMDC WT	Epitope	None	3.4	0.98	2.73	403.9
6 Mono	BMDC WT	Epitope	None	2.1	0.91	1.72	105.2
6 Mono	BMDC WT	Epitope	None	5.3	0.93	4.28	464
6 Mono	BMDC WT	Epitope	None	2.2	0.96	1.78	442.7
6 Mono	BMDC WT	Epitope	None	3.6	0.96	2.91	862.7
6 Mono	BMDC WT	Epitope	None	4.6	0.94	3.74	548.7
6 Mono	BMDC WT	Epitope	None	8.9	0.92	7.19	362.6
6 Mono	BMDC WT	Epitope	None	2.1	1	1.66	240.7
6 Mono	BMDC WT	Epitope	None	3.1	0.92	2.49	352.1
6 Mono	BMDC WT	Epitope	None	3.9	0.94	3.15	541.1
6 Mono	BMDC WT	Epitope	None	3	0.93	2.44	702
6 Mono	BMDC WT	Epitope	None	5.3	0.91	4.28	415
6 Mono	BMDC WT	Epitope	None	4.8	0.93	3.86	1281.7
6 Mono	BMDC WT	Epitope	None	3.2	0.92	2.61	535
6 Mono	BMDC WT	Epitope	None	5.2	0.95	4.16	358
6 Mono	BMDC WT	Epitope	None	3.8	0.93	3.03	348.4
6 Mono	BMDC WT	Epitope	None	6.4	0.91	5.17	485.7
6 Mono	BMDC WT	Epitope	None	4.6	0.94	3.74	644.1
6 Mono	BMDC WT	Epitope	None	4.1	0.91	3.33	578.4
6 Mono	BMDC WT	Epitope	None	4.3	0.95	3.5	522.2
6 Mono	BMDC WT	Epitope	None	3.4	0.95	2.73	574.3
6 Mono	BMDC WT	Epitope	None	3.3	0.92	2.67	262.9
6 Mono	BMDC WT	Epitope	None	2.8	0.97	2.26	493.9
6 Mono	BMDC WT	Epitope	None	3.4	0.94	2.73	395.2
6 Mono	BMDC WT	Epitope	None	7.4	0.95	6	713.2
6 Mono	BMDC WT	Epitope	None	3.8	0.94	3.03	277.5
6 Mono	BMDC WT	Epitope	None	2.2	0.96	1.78	789.7
6 Mono	BMDC WT	Epitope	None	5.5	0.94	4.4	207.3
6 Mono	BMDC WT	Epitope	None	3.1	0.93	2.49	509
6 Mono	BMDC WT	Epitope	None	3.6	0.91	2.91	405.7
6 Mono	BMDC WT	Epitope	None	3.2	0.93	2.55	339.8
6 Mono	BMDC WT	Epitope	None	3.7	0.95	2.97	391.6
6 Mono	BMDC WT	Epitope	None	3	0.97	2.44	494.6
6 Mono	BMDC WT	Epitope	None	2.3	0.97	1.84	363.2
6 Mono	BMDC WT	Epitope	None	3.3	0.94	2.67	312.7
6 Mono	BMDC WT	Epitope	None	2.9	0.93	2.32	355.9
6 Mono	BMDC WT	Epitope	None	2.6	0.97	2.08	239.1
6 Mono	BMDC WT	Epitope	None	2.8	0.91	2.26	462.6
6 Mono	BMDC WT	Epitope	None	2.2	0.97	1.78	271.3
6 Mono	BMDC WT	Epitope	None	3.8	0.95	3.09	289.8
6 Mono	BMDC WT	Epitope	None	3.6	0.95	2.91	423.5
6 Mono	BMDC WT	Epitope	None	3.5	0.96	2.79	320
6 Mono	BMDC WT	Epitope	None	3.2	0.92	2.61	574.1
6 Mono	BMDC WT	Epitope	None	3.1	0.99	2.49	393.3
6 Mono	BMDC WT	Epitope	None	2.7	0.95	2.2	549.2
6 Mono	BMDC WT	Epitope	None	2.7	0.96	2.14	651.1
6 Mono	BMDC WT	Epitope	None	3.2	0.96	2.55	517.7
6 Mono	BMDC WT	Epitope	None	2.7	0.98	2.14	270.6
6 Mono	BMDC WT	Epitope	None	2.4	0.94	1.9	809.4
6 Mono	BMDC WT	Epitope	None	2.5	0.92	2.02	389.7
6 Mono	BMDC WT	Epitope	None	2.7	0.97	2.2	670.3
6 Mono	BMDC WT	Epitope	None	2.2	0.98	1.78	322.7
6 Mono	BMDC WT	Epitope	None	3.2	0.91	2.55	250.5
6 Mono	BMDC WT	Epitope	None	2.4	0.94	1.9	665.9
2 Mono	BMDC WT	Epitope	None	5.5	0.96	2.49	71.4
2 Mono	BMDC WT	Epitope	None	4	0.96	1.84	101.9
2 Mono	BMDC WT	Epitope	None	2.6	0.94	1.19	58
2 Mono	BMDC WT	Epitope	None	3.4	0.99	1.54	74.2
2 Mono	BMDC WT	Epitope	None	3.8	0.96	1.72	60.7
2 Mono	BMDC WT	Epitope	None	4.7	0.94	2.14	45.6
2 Mono	BMDC WT	Epitope	None	3.1	0.95	1.43	36.2
2 Mono	BMDC WT	Epitope	None	3.4	0.91	1.54	172.3
2 Mono	BMDC WT	Epitope	None	3.4	0.93	1.54	68.5
2 Mono	BMDC WT	Epitope	None	3.4	0.99	1.54	137.7
2 Mono	BMDC WT	Epitope	None	3.9	0.97	1.78	50.7
2 Mono	BMDC WT	Epitope	None	4.4	0.96	2.02	40.3
2 Mono	BMDC WT	Epitope	None	5.6	0.95	2.55	119.5
2 Mono	BMDC WT	Epitope	None	6.9	0.96	3.15	152.5
2 Mono	BMDC WT	Epitope	None	4.8	0.96	2.2	318.1
2 Mono	BMDC WT	Epitope	None	8.3	0.96	3.8	76.7
2 Mono	BMDC WT	Epitope	None	7.3	0.92	3.33	255
2 Mono	BMDC WT	Epitope	None	8.5	0.91	3.86	124.9
2 Mono	BMDC WT	Epitope	None	2.9	0.95	1.31	134.1
2 Mono	BMDC WT	Epitope	None	4.7	0.94	2.14	59.4
2 Mono	BMDC WT	Epitope	None	7.9	0.92	3.62	64.1
2 Mono	BMDC WT	Epitope	None	16.5	0.92	7.54	316.5
2 Mono	BMDC WT	Epitope	None	4.3	0.95	1.96	69.7
2 Mono	BMDC WT	Epitope	None	3	0.95	1.37	80.4
2 Mono	BMDC WT	Epitope	None	3.8	0.91	1.72	106.2
2 Mono	BMDC WT	Epitope	None	14.6	0.94	6.65	203.1
2 Mono	BMDC WT	Epitope	None	17.7	0.91	8.08	326.8
2 Mono	BMDC WT	Epitope	None	14.6	0.93	6.65	156.9
2 Mono	BMDC WT	Epitope	None	2.6	0.91	1.19	62.5
2 Mono	BMDC WT	Epitope	None	5.2	0.91	2.38	266.2
2 Mono	BMDC WT	Epitope	None	3.4	0.97	1.54	136.2
2 Mono	BMDC WT	Epitope	None	9.4	0.98	4.28	97.8
2 Mono	BMDC WT	Epitope	None	12.9	0.92	5.88	191.7
2 Mono	BMDC WT	Epitope	None	15.6	0.91	7.13	256.8
2 Mono	BMDC WT	Epitope	None	5.5	0.93	2.49	51
2 Mono	BMDC WT	Epitope	None	8.1	0.92	3.68	167.7
2 Mono	BMDC WT	Epitope	None	10.8	0.95	4.93	197.7
2 Mono	BMDC WT	Epitope	None	8.3	0.96	3.8	164.7
2 Mono	BMDC WT	Epitope	None	18.1	0.91	8.26	251.8
2 Mono	BMDC WT	Epitope	None	17.7	0.92	8.08	232.4
2 Mono	BMDC WT	Epitope	None	21.4	0.91	9.74	317.3
2 Mono	BMDC WT	Epitope	None	3	0.94	1.37	112.2
2 Mono	BMDC WT	Epitope	None	13.4	0.91	6.12	262.3
2 Mono	BMDC WT	Epitope	None	18.1	0.92	8.26	368.9
2 Mono	BMDC WT	Epitope	None	20.8	0.92	9.5	345.9
2 Mono	BMDC WT	Epitope	None	20.3	0.95	9.27	304.1
2 Mono	BMDC WT	Epitope	None	25.1	0.96	11.46	350.1
2 Mono	BMDC WT	Epitope	None	20.7	0.92	9.44	248.5
2 Mono	BMDC WT	Epitope	None	3.1	0.95	1.43	61.7
2 Mono	BMDC WT	Epitope	None	8.2	0.94	3.74	108.9
2 Mono	BMDC WT	Epitope	None	16.5	0.91	7.54	181.8
2 Mono	BMDC WT	Epitope	None	9.9	0.95	4.51	326.6
2 Mono	BMDC WT	Epitope	None	21.1	0.91	9.62	313.7
2 Mono	BMDC WT	Epitope	None	18.6	0.92	8.49	408.8
2 Mono	BMDC WT	Epitope	None	3.3	0.91	1.48	218.8
2 Mono	BMDC WT	Epitope	None	5.6	0.94	2.55	101.6
2 Mono	BMDC WT	Epitope	None	9.3	0.91	4.22	232.5
2 Mono	BMDC WT	Epitope	None	10.8	0.95	4.93	198
2 Mono	BMDC WT	Epitope	None	14.6	0.92	6.65	324.1
2 Mono	BMDC WT	Epitope	None	9.6	0.92	4.4	266.8
2 Mono	BMDC WT	Epitope	None	2.6	0.94	1.19	63.5
2 Mono	BMDC WT	Epitope	None	14.5	0.92	6.59	331.5
2 Mono	BMDC WT	Epitope	None	6.4	0.95	2.91	147.1
2 Mono	BMDC WT	Epitope	None	5.5	0.96	2.49	125
2 Mono	BMDC WT	Epitope	None	7.6	0.91	3.44	209.5
2 Mono	BMDC WT	Epitope	None	9.9	0.92	4.51	160.5
2 Mono	BMDC WT	Epitope	None	25.1	0.93	11.46	348.9
2 Mono	BMDC WT	Epitope	None	3.3	0.97	1.48	60.8
2 Mono	BMDC WT	Epitope	None	4	0.96	1.84	68.1
2 Mono	BMDC WT	Epitope	None	8.3	0.92	3.8	206.2
2 Mono	BMDC WT	Epitope	None	8.9	0.92	4.04	169.4
2 Mono	BMDC WT	Epitope	None	8.7	0.91	3.98	178.4
2 Mono	BMDC WT	Epitope	None	22.8	0.92	10.39	622.6
2 Mono	BMDC WT	Epitope	None	21.2	0.92	9.68	457.2
2 Mono	BMDC WT	Epitope	None	4.3	0.98	1.96	49.1
2 Mono	BMDC WT	Epitope	None	20.3	0.95	9.27	456.6
2 Mono	BMDC WT	Epitope	None	22	0.92	10.04	384.4
2 Mono	BMDC WT	Epitope	None	20.6	0.91	9.38	355.9
2 Mono	BMDC WT	Epitope	None	3.3	0.96	1.48	57.6
2 Mono	BMDC WT	Epitope	None	4.6	0.95	2.08	57.7
2 Mono	BMDC WT	Epitope	None	14.6	0.96	6.65	236.6
2 Mono	BMDC WT	Epitope	None	12.6	0.91	5.76	220.7
2 Mono	BMDC WT	Epitope	None	11.2	0.91	5.11	119.5
2 Mono	BMDC WT	Epitope	None	3	0.94	1.37	228.3
2 Mono	BMDC WT	Epitope	None	4.8	0.97	2.2	48.4
2 Mono	BMDC WT	Epitope	None	6.3	0.91	2.85	237.7
2 Mono	BMDC WT	Epitope	None	6.8	0.92	3.09	99.2
2 Mono	BMDC WT	Epitope	None	8.7	0.94	3.98	115.1
2 Mono	BMDC WT	Epitope	None	17.3	0.95	7.9	255.6
2 Mono	BMDC WT	Epitope	None	17.6	0.95	8.02	357.2
2 Mono	BMDC WT	Epitope	None	13.4	0.91	6.12	178.7
2 Mono	BMDC WT	Epitope	None	13.3	0.97	6.06	177.3
2 Mono	BMDC WT	Epitope	None	14.6	0.94	6.65	182.1
2 Mono	BMDC WT	Epitope	None	9.9	0.92	4.51	193.6
2 Mono	BMDC WT	Epitope	None	7.2	0.97	3.27	228.7
2 Mono	BMDC WT	Epitope	None	4	0.97	1.84	63.2
2 Mono	BMDC WT	Epitope	None	21	0.93	9.56	234.4
2 Mono	BMDC WT	Epitope	None	12.6	0.94	5.76	278.9
2 Mono	BMDC WT	Epitope	None	14.6	0.91	6.65	195.9
2 Mono	BMDC WT	Epitope	None	8.3	0.92	3.8	264.8
2 Tri	BMDC WT	Epitope	None	3.5	0.94	2.85	441.5
2 Tri	BMDC WT	Epitope	None	2.6	0.91	2.08	287.3
2 Tri	BMDC WT	Epitope	None	9.8	0.94	7.9	808.8
2 Tri	BMDC WT	Epitope	None	2.3	0.94	1.84	333.1
2 Tri	BMDC WT	Epitope	None	3.2	0.94	2.61	644
2 Tri	BMDC WT	Epitope	None	3.7	0.94	3	452.7
2 Tri	BMDC WT	Epitope	None	9.1	0.91	7.39	759.3
2 Tri	BMDC WT	Epitope	None	9	0.94	7.25	724.1
2 Tri	BMDC WT	Epitope	None	5.3	0.91	4.28	615.1
2 Tri	BMDC WT	Epitope	None	8	0.95	6.5	771.1
2 Tri	BMDC WT	Epitope	None	6	0.94	4.84	634
2 Tri	BMDC WT	Epitope	None	8.7	0.91	7.01	876.4
2 Tri	BMDC WT	Epitope	None	8.6	0.93	6.92	711.8
2 Tri	BMDC WT	Epitope	None	9.1	0.92	7.37	655
2 Tri	BMDC WT	Epitope	None	9.1	0.91	7.39	707.7
2 Tri	BMDC WT	Epitope	None	7.5	0.93	6.06	600.9
2 Tri	BMDC WT	Epitope	None	9.2	0.91	7.48	673
2 Tri	BMDC WT	Epitope	None	8.4	0.93	6.83	500.8
2 Tri	BMDC WT	Epitope	None	13.5	0.91	10.93	1196.8
2 Tri	BMDC WT	Epitope	None	2.4	0.99	1.93	409.1
2 Tri	BMDC WT	Epitope	None	8.7	0.91	7.01	715.9
2 Tri	BMDC WT	Epitope	None	9.8	0.92	7.9	994.3
2 Tri	BMDC WT	Epitope	None	8.4	0.93	6.83	858.4
2 Tri	BMDC WT	Epitope	None	6.5	0.94	5.26	607
2 Tri	BMDC WT	Epitope	None	7.7	0.92	6.27	674.4
2 Tri	BMDC WT	Epitope	None	7.9	0.91	6.36	967
2 Tri	BMDC WT	Epitope	None	5.5	0.91	4.43	630.5
2 Tri	BMDC WT	Epitope	None	4.6	0.92	3.68	317.7
2 Tri	BMDC WT	Epitope	None	8.3	0.92	6.68	625.7
2 Tri	BMDC WT	Epitope	None	3.6	0.91	2.94	400.4
2 Tri	BMDC WT	Epitope	None	4.6	0.95	3.74	502.1
2 Tri	BMDC WT	Epitope	None	4.6	0.97	3.74	494.8
2 Tri	BMDC WT	Epitope	None	7.2	0.93	5.82	747.3
2 Tri	BMDC WT	Epitope	None	8.9	0.91	7.19	604.8
2 Tri	BMDC WT	Epitope	None	9.4	0.91	7.6	522.9
2 Tri	BMDC WT	Epitope	None	2.3	0.92	1.87	415.4
2 Tri	BMDC WT	Epitope	None	3.5	0.93	2.85	382.1
2 Tri	BMDC WT	Epitope	None	6.7	0.91	5.41	631.5
2 Tri	BMDC WT	Epitope	None	5.1	0.91	4.16	704.9
2 Tri	BMDC WT	Epitope	None	5.6	0.91	4.54	491.7
2 Tri	BMDC WT	Epitope	None	8.1	0.92	6.56	859.1
2 Tri	BMDC WT	Epitope	None	12.7	0.91	10.25	1002.6
2 Tri	BMDC WT	Epitope	None	2.2	0.96	1.75	197.1
2 Tri	BMDC WT	Epitope	None	2.4	0.92	1.93	470
2 Tri	BMDC WT	Epitope	None	6.8	0.92	5.49	836
2 Tri	BMDC WT	Epitope	None	3.7	0.94	3.03	455.9
2 Tri	BMDC WT	Epitope	None	5.8	0.94	4.66	572.5
2 Tri	BMDC WT	Epitope	None	2.3	0.91	1.84	419.8
2 Tri	BMDC WT	Epitope	None	2.3	0.92	1.87	237
2 Tri	BMDC WT	Epitope	None	4.8	0.91	3.86	459.8
2 Tri	BMDC WT	Epitope	None	5.4	0.94	4.37	801.6
2 Tri	BMDC WT	Epitope	None	6.3	0.95	5.08	777
2 Tri	BMDC WT	Epitope	None	2.3	0.96	1.84	304
2 Tri	BMDC WT	Epitope	None	2.1	0.95	1.69	333.7
2 Tri	BMDC WT	Epitope	None	9.4	0.93	7.57	490.4
2 Tri	BMDC WT	Epitope	None	6.8	0.93	5.49	557
2 Tri	BMDC WT	Epitope	None	4.1	0.91	3.3	630
2 Tri	BMDC WT	Epitope	None	4.8	0.93	3.86	1008.6
2 Tri	BMDC WT	Epitope	None	2.9	0.93	2.32	590.1
2 Tri	BMDC WT	Epitope	None	3.9	0.93	3.18	546.8
2 Tri	BMDC WT	Epitope	None	2.3	0.96	1.84	158.5
2 Tri	BMDC WT	Epitope	None	2.4	0.95	1.96	410.5
2 Tri	BMDC WT	Epitope	None	6	0.92	4.87	507.1
2 Tri	BMDC WT	Epitope	None	4.9	0.94	3.95	1229.5
2 Tri	BMDC WT	Epitope	None	6.2	0.92	5.05	984.7
2 Tri	BMDC WT	Epitope	None	2.1	0.94	1.66	139.6
2 Tri	BMDC WT	Epitope	None	2.2	0.93	1.75	596.1
2 Tri	BMDC WT	Epitope	None	2.4	0.92	1.93	149.8
2 Tri	BMDC WT	Epitope	None	7.9	0.94	6.36	777.3
2 Tri	BMDC WT	Epitope	None	6.8	0.94	5.46	690.2
2 Tri	BMDC WT	Epitope	None	7.7	0.92	6.24	670.9
2 Tri	BMDC WT	Epitope	None	2.6	0.95	2.11	334.5
2 Tri	BMDC WT	Epitope	None	2.1	0.97	1.69	694
2 Tri	BMDC WT	Epitope	None	3.3	0.93	2.64	703.8
2 Tri	BMDC WT	Epitope	None	7.1	0.92	5.76	785.6
2 Tri	BMDC WT	Epitope	None	6.1	0.92	4.96	926.7
2 Tri	BMDC WT	Epitope	None	2.6	0.96	2.11	425.6
2 Tri	BMDC WT	Epitope	None	2.5	0.94	2.02	320.3
2 Tri	BMDC WT	Epitope	None	5.1	0.93	4.16	825.3
2 Tri	BMDC WT	Epitope	None	3	0.95	2.41	1247.9
2 Tri	BMDC WT	Epitope	None	2.5	0.94	1.99	617.3
2 Tri	BMDC WT	Epitope	None	2.4	0.95	1.93	291.4
2 Tri	BMDC WT	Epitope	None	3	0.94	2.44	786.7
2 Tri	BMDC WT	Epitope	None	5.4	0.95	4.4	908.5
2 Tri	BMDC WT	Epitope	None	4	0.92	3.27	781.8
2 Tri	BMDC WT	Epitope	None	4	0.97	3.24	726.7
2 Tri	BMDC WT	Epitope	None	3	0.92	2.44	701.7
2 Tri	BMDC WT	Epitope	None	6.1	0.91	4.96	615
2 Tri	BMDC WT	Epitope	None	2.9	0.92	2.35	417
2 Tri	BMDC WT	Epitope	None	2.3	0.95	1.87	478.9
2 Tri	BMDC WT	Epitope	None	2.1	0.98	1.72	659
2 Tri	BMDC WT	Epitope	None	3	0.93	2.46	400.2
2 Tri	BMDC WT	Epitope	None	5.7	0.97	4.63	943.9
2 Tri	BMDC WT	Epitope	None	2.3	0.94	1.9	458.6
2 Tri	BMDC WT	Epitope	None	5.4	0.92	4.37	600.7
2 Tri	BMDC WT	Epitope	None	6	0.92	4.84	483.3
2 Tri	BMDC WT	Epitope	None	2.5	0.94	2.02	510.3
2 Tri	BMDC WT	Epitope	None	2.6	0.91	2.11	438
2 Tri	BMDC WT	Epitope	None	3.2	0.95	2.55	355.1
2 Tri	BMDC WT	Epitope	None	8.4	0.91	1.4	67.4
2 Tri	BMDC WT	Epitope	None	3.8	0.98	0.62	63.3
2 Tri	BMDC WT	Epitope	None	4.1	0.99	0.68	68.3
2 Tri	BMDC WT	Epitope	None	4.3	0.98	0.71	54.2
2 Tri	BMDC WT	Epitope	None	3.9	0.96	0.65	100
2 Tri	BMDC WT	Epitope	None	7.9	0.93	1.31	311.6
2 Tri	BMDC WT	Epitope	None	4.8	0.95	0.8	247
2 Tri	BMDC WT	Epitope	None	6.1	0.97	1.01	133.5
2 Tri	BMDC WT	Epitope	None	5	0.94	0.83	76.4
2 Tri	BMDC WT	Epitope	None	5.9	0.95	0.98	128.2
2 Tri	BMDC WT	Epitope	None	8.6	0.92	1.43	376.5
2 Tri	BMDC WT	Epitope	None	5.9	0.95	0.98	134.5
2 Tri	BMDC WT	Epitope	None	7.9	0.93	1.31	795.5
2 Tri	BMDC WT	Epitope	None	4.7	0.92	0.77	101.2
2 Tri	BMDC WT	Epitope	None	9.9	0.96	1.63	506.7
2 Tri	BMDC WT	Epitope	None	9.3	0.96	1.54	196
2 Tri	BMDC WT	Epitope	None	17.6	0.91	2.91	204.9
2 Tri	BMDC WT	Epitope	None	18.5	0.92	3.06	245.6
2 Tri	BMDC WT	Epitope	None	5	0.97	0.83	107.1
2 Tri	BMDC WT	Epitope	None	10.4	0.92	1.72	280.3
2 Tri	BMDC WT	Epitope	None	6.8	0.95	1.13	180.8
2 Tri	BMDC WT	Epitope	None	3.6	0.99	0.59	112.5
2 Tri	BMDC WT	Epitope	None	14.7	0.94	2.44	384.5
2 Tri	BMDC WT	Epitope	None	14	0.91	2.32	126.7
2 Tri	BMDC WT	Epitope	None	7.2	0.91	1.19	108.7
2 Tri	BMDC WT	Epitope	None	10.2	0.92	1.69	251.2
2 Tri	BMDC WT	Epitope	None	9.3	0.98	1.54	113.7
2 Tri	BMDC WT	Epitope	None	3.8	0.96	0.62	255.7
2 Tri	BMDC WT	Epitope	None	5.9	0.95	0.98	136.7
2 Tri	BMDC WT	Epitope	None	3.6	0.98	0.59	90
2 Tri	BMDC WT	Epitope	None	6.5	0.92	1.07	93.3
2 Tri	BMDC WT	Epitope	None	4.1	0.98	0.68	102.2
2 Tri	BMDC WT	Epitope	None	3.6	0.95	0.59	303
2 Tri	BMDC WT	Epitope	None	5.6	0.91	0.92	94.8
2 Tri	BMDC WT	Epitope	None	3.9	0.97	0.65	93.6
2 Tri	BMDC WT	Epitope	None	5.2	0.98	0.86	121.4
2 Tri	BMDC WT	Epitope	None	6.3	0.92	1.04	179.7
2 Tri	BMDC WT	Epitope	None	5	0.97	0.83	90
2 Tri	BMDC WT	Epitope	None	2.6	0.96	0.59	85.5
2 Tri	BMDC WT	Epitope	None	3	0.93	0.68	36.1
2 Tri	BMDC WT	Epitope	None	13.2	0.94	3.06	251.2
2 Tri	BMDC WT	Epitope	None	9.5	0.94	2.2	216.4
2 Tri	BMDC WT	Epitope	None	3	0.93	0.68	78.3
2 Tri	BMDC WT	Epitope	None	3	0.99	0.68	95.7
2 Tri	BMDC WT	Epitope	None	2.8	0.92	0.65	116.8
2 Tri	BMDC WT	Epitope	None	2.6	0.93	0.59	77
2 Tri	BMDC WT	Epitope	None	12	0.96	2.76	193.3
2 Tri	BMDC WT	Epitope	None	12.6	0.93	2.91	262.3
2 Tri	BMDC WT	Epitope	None	3.2	0.96	0.74	206.8
2 Tri	BMDC WT	Epitope	None	2.7	0.97	0.62	79.5
2 Tri	BMDC WT	Epitope	None	10.4	0.95	2.41	125.8
2 Tri	BMDC WT	Epitope	None	14.5	0.92	3.36	204.9
2 Tri	BMDC WT	Epitope	None	6	0.92	1.4	102.8
2 Tri	BMDC WT	Epitope	None	3.7	0.91	0.86	114.1
2 Tri	BMDC WT	Epitope	None	8	0.93	1.84	160.8
2 Tri	BMDC WT	Epitope	None	10.5	0.91	2.44	278
2 Tri	BMDC WT	Epitope	None	3.7	0.92	0.86	129.3
2 Tri	BMDC WT	Epitope	None	13.9	0.91	3.21	235.6
2 Tri	BMDC WT	Epitope	None	2.7	0.96	0.62	185.2
2 Tri	BMDC WT	Epitope	None	9.4	0.95	2.17	225.2
2 Tri	BMDC WT	Epitope	None	8	0.92	1.84	228.7
2 Tri	BMDC WT	Epitope	None	3.1	0.91	0.71	42.1
2 Tri	BMDC WT	Epitope	None	3.7	0.99	0.86	93.1
2 Tri	BMDC WT	Epitope	None	4	0.94	0.92	131.6
2 Tri	BMDC WT	Epitope	None	2.8	0.94	0.65	76.8
2 Tri	BMDC WT	Epitope	None	3.7	0.98	0.86	126.9
2 Tri	BMDC WT	Epitope	None	5.1	0.91	1.19	244
2 Tri	BMDC WT	Epitope	None	3.5	0.94	0.8	117
2 Tri	BMDC WT	Epitope	None	4.8	0.97	1.1	253.5
2 Tri	BMDC WT	Epitope	None	4.4	0.92	1.01	177.9
2 Tri	BMDC WT	Epitope	None	5.5	0.92	1.28	122.6
2 Tri	BMDC WT	Epitope	None	3.2	0.98	0.74	221.2
2 Tri	BMDC WT	Epitope	None	3.2	0.95	0.74	84
2 Tri	BMDC WT	Epitope	None	3	0.93	0.68	61.7
2 Tri	BMDC WT	Epitope	None	5.4	0.91	1.25	248.6
2 Tri	BMDC WT	Epitope	None	3.7	0.93	0.86	76.6
2 Tri	BMDC WT	Epitope	None	6	0.92	1.4	406
2 Tri	BMDC WT	Epitope	None	2.8	0.92	0.65	180.9
2 Tri	BMDC WT	Epitope	None	4.1	0.94	0.95	99.7
2 Tri	BMDC WT	Epitope	None	2.8	0.98	0.65	128.2
2 Tri	BMDC WT	Epitope	None	5.5	0.91	1.28	280.7
2 Tri	BMDC WT	Epitope	None	10.8	0.94	2.49	311.8
2 Tri	BMDC WT	Epitope	None	6.9	0.96	1.6	286.5
2 Tri	BMDC WT	Epitope	None	7.6	0.92	1.75	407.6
2 Tri	BMDC WT	Epitope	None	4.6	0.95	1.07	218.6
2 Tri	BMDC WT	Epitope	None	3.5	0.97	0.8	100
2 Tri	BMDC WT	Epitope	None	5.9	0.93	1.37	186.5
2 Tri	BMDC WT	Epitope	None	3	1	0.68	110
2 Tri	BMDC WT	Epitope	None	3.6	0.98	0.83	95.4
2 Tri	BMDC WT	Epitope	None	2.7	0.94	0.62	485.7
2 Tri	BMDC WT	Epitope	None	3.2	0.91	0.74	135.6
2 Tri	BMDC WT	Epitope	None	5.4	0.91	1.25	230.2
2 Tri	BMDC WT	Epitope	None	4	0.94	0.92	181
2 Tri	BMDC WT	Epitope	None	5.5	0.93	1.28	130.2
2 Tri	BMDC WT	Epitope	None	5.1	0.95	1.19	93.8
2 Tri	BMDC WT	Epitope	None	3.9	0.91	0.89	390
2 Tri	BMDC WT	Epitope	None	3.5	0.93	0.8	80.4
2 Tri	BMDC WT	Epitope	None	2.7	0.95	0.62	135.2
2 Tri	BMDC WT	Epitope	None	8.4	0.94	1.93	369.4
2 Tri	BMDC WT	Epitope	None	8.9	0.97	2.05	526.2
2 Tri	BMDC WT	Epitope	None	3.3	0.98	0.77	168.5
2 Tri	BMDC WT	Epitope	None	4.5	0.97	1.04	68.9
2 Tri	BMDC WT	Epitope	None	3.3	0.95	0.77	62.3
2 Tri	BMDC WT	Epitope	None	3.2	0.92	0.74	140
2 Tri	BMDC WT	Epitope	None	11.3	0.92	2.61	500.1
2 Tri	BMDC WT	Epitope	None	9	0.95	2.08	259
2 Tri	BMDC WT	Epitope	None	5.9	0.93	1.37	318.5
2 Tri	BMDC WT	Epitope	None	3.7	0.92	0.86	103.8
2 Tri	BMDC WT	Epitope	None	3.3	0.97	0.77	157.7
1 Mono	BMDC WT	Epitope	None	3.1	0.95	0.65	130.5
1 Mono	BMDC WT	Epitope	None	2.9	0.99	0.62	75.7
1 Mono	BMDC WT	Epitope	None	2.9	0.94	0.62	91
1 Mono	BMDC WT	Epitope	None	3.1	0.98	0.65	241.4
1 Mono	BMDC WT	Epitope	None	3.1	0.92	0.65	102.3
1 Mono	BMDC WT	Epitope	None	14.5	0.93	3.09	519.8
1 Mono	BMDC WT	Epitope	None	7.1	0.91	1.51	198.2
1 Mono	BMDC WT	Epitope	None	4.9	0.99	1.04	149.7
1 Mono	BMDC WT	Epitope	None	3.2	0.99	0.68	97.8
1 Mono	BMDC WT	Epitope	None	2.9	0.96	0.62	287.1
1 Mono	BMDC WT	Epitope	None	3.2	0.96	0.68	144.8
1 Mono	BMDC WT	Epitope	None	8.5	0.94	1.81	365.6
1 Mono	BMDC WT	Epitope	None	3.8	0.95	0.8	194.4
1 Mono	BMDC WT	Epitope	None	18.5	0.91	3.95	390.5
1 Mono	BMDC WT	Epitope	None	15.1	0.91	3.21	491.9
1 Mono	BMDC WT	Epitope	None	9.3	0.96	1.99	411.2
1 Mono	BMDC WT	Epitope	None	7.2	0.93	1.54	138.8
1 Mono	BMDC WT	Epitope	None	3.8	0.93	0.8	294.1
1 Mono	BMDC WT	Epitope	None	12.4	0.91	2.64	376.2
1 Mono	BMDC WT	Epitope	None	13.9	0.96	2.97	319.5
1 Mono	BMDC WT	Epitope	None	28.3	0.94	6.03	497
1 Mono	BMDC WT	Epitope	None	8.1	0.91	1.72	314.3
1 Mono	BMDC WT	Epitope	None	8.5	0.97	1.81	370.2
1 Mono	BMDC WT	Epitope	None	5.9	0.91	1.25	245.5
1 Mono	BMDC WT	Epitope	None	8.4	0.97	1.78	190.7
1 Mono	BMDC WT	Epitope	None	21.6	0.94	4.6	446.6
1 Mono	BMDC WT	Epitope	None	10.3	0.92	2.2	301.2
1 Mono	BMDC WT	Epitope	None	9.6	0.92	2.05	389.7
1 Mono	BMDC WT	Epitope	None	7.4	0.98	1.57	359.4
1 Mono	BMDC WT	Epitope	None	4.3	0.92	0.92	184.5
1 Mono	BMDC WT	Epitope	None	6.3	0.92	1.34	121.3
1 Mono	BMDC WT	Epitope	None	6.3	0.96	1.34	311.3
1 Mono	BMDC WT	Epitope	None	9.3	0.91	1.99	350.3
1 Mono	BMDC WT	Epitope	None	8.6	0.91	1.84	194.2
1 Mono	BMDC WT	Epitope	None	9.9	0.99	2.11	259
1 Mono	BMDC WT	Epitope	None	10.5	0.94	2.23	166.5
1 Mono	BMDC WT	Epitope	None	8.1	0.93	1.72	267.2
1 Mono	BMDC WT	Epitope	None	10.9	0.91	2.32	311.2
1 Mono	BMDC WT	Epitope	None	28.9	0.92	6.15	583.1
1 Mono	BMDC WT	Epitope	None	24.7	0.92	5.26	676.6
1 Mono	BMDC WT	Epitope	None	15.7	0.96	3.36	237.8
1 Mono	BMDC WT	Epitope	None	16.6	0.98	3.53	383
1 Mono	BMDC WT	Epitope	None	11.1	0.94	2.38	173.1
1 Mono	BMDC WT	Epitope	None	2.8	0.97	0.59	460
1 Mono	BMDC WT	Epitope	None	6.3	0.93	1.34	312.7
1 Mono	BMDC WT	Epitope	None	15.2	0.95	3.24	231.4
1 Mono	BMDC WT	Epitope	None	22.3	0.93	4.75	729.4
1 Mono	BMDC WT	Epitope	None	14.4	0.92	3.06	394.1
1 Mono	BMDC WT	Epitope	None	13.2	0.97	2.82	373.5
1 Mono	BMDC WT	Epitope	None	7.7	0.97	1.63	166
1 Mono	BMDC WT	Epitope	None	13	0.92	2.76	288.8
1 Mono	BMDC WT	Epitope	None	9.8	0.96	2.08	320
1 Mono	BMDC WT	Epitope	None	11	0.98	2.35	380.3
1 Mono	BMDC WT	Epitope	None	12.4	0.91	2.64	231.6
1 Mono	BMDC WT	Epitope	None	15.6	0.93	3.33	341
1 Mono	BMDC WT	Epitope	None	13.5	0.94	2.88	252.7
1 Mono	BMDC WT	Epitope	None	16.7	0.95	3.56	518.7
1 Mono	BMDC WT	Epitope	None	19.8	0.91	4.22	443.5
1 Mono	BMDC WT	Epitope	None	18	0.96	3.83	470.9
1 Mono	BMDC WT	Epitope	None	8.5	0.96	1.81	167.2
1 Mono	BMDC WT	Epitope	None	8.8	0.91	1.87	268.9
1 Mono	BMDC WT	Epitope	None	18	0.94	3.83	438.4
1 Mono	BMDC WT	Epitope	None	20.9	0.95	4.45	390.2
1 Mono	BMDC WT	Epitope	None	14.4	0.93	3.06	439.6
1 Mono	BMDC WT	Epitope	None	26.6	0.94	5.67	454.6
1 Mono	BMDC WT	Epitope	None	19.7	0.95	4.19	466
1 Mono	BMDC WT	Epitope	None	16.9	0.93	3.59	452.1
1 Mono	BMDC WT	Epitope	None	3.9	0.99	0.83	56.8
1 Mono	BMDC WT	Epitope	None	5.3	0.99	1.13	170.8
1 Mono	BMDC WT	Epitope	None	24.1	0.93	5.14	520.2
1 Mono	BMDC WT	Epitope	None	22.3	0.92	4.75	726.1
1 Mono	BMDC WT	Epitope	None	26.2	0.93	5.58	557.3
1 Mono	BMDC WT	Epitope	None	28.9	0.96	6.15	541.3
1 Mono	BMDC WT	Epitope	None	24.5	0.95	5.23	547.2
1 Mono	BMDC WT	Epitope	None	41.1	0.91	8.76	1050.2
1 Mono	BMDC WT	Epitope	None	31.2	0.92	6.65	799.8
1 Mono	BMDC WT	Epitope	None	20.3	0.92	4.34	410
1 Mono	BMDC WT	Epitope	None	16.3	0.96	3.47	376.5
1 Mono	BMDC WT	Epitope	None	4.6	0.93	0.98	124.2
1 Mono	BMDC WT	Epitope	None	5	0.96	1.07	238.1
1 Mono	BMDC WT	Epitope	None	7.7	0.91	1.63	144.9
1 Mono	BMDC WT	Epitope	None	11.1	0.97	2.38	294.4
1 Mono	BMDC WT	Epitope	None	19.9	0.92	4.25	718.7
1 Mono	BMDC WT	Epitope	None	30.7	0.93	6.53	565.9
1 Mono	BMDC WT	Epitope	None	27.3	0.96	5.82	465.2
1 Mono	BMDC WT	Epitope	None	31.4	0.92	6.68	567.4
1 Mono	BMDC WT	Epitope	None	43.8	0.92	9.33	1056.5
1 Mono	BMDC WT	Epitope	None	32.8	0.94	6.98	694.7
1 Mono	BMDC WT	Epitope	None	26.5	0.98	5.64	687.6
1 Mono	BMDC WT	Epitope	None	21	0.98	4.48	447.5
1 Mono	BMDC WT	Epitope	None	6.3	0.94	1.34	269.3
1 Mono	BMDC WT	Epitope	None	7.5	0.94	1.6	266.5
1 Mono	BMDC WT	Epitope	None	6.1	0.94	1.31	440.9
1 Mono	BMDC WT	Epitope	None	8.8	0.96	1.87	182.2
1 Mono	BMDC WT	Epitope	None	10.5	0.93	2.23	252.1
1 Mono	BMDC WT	Epitope	None	13.5	0.96	2.88	320.3
1 Mono	BMDC WT	Epitope	None	40.4	0.95	8.61	797.7
1 Mono	BMDC WT	Epitope	None	30	0.96	6.39	495.4
1 Mono	BMDC WT	Epitope	None	44.2	0.96	9.41	896.8
1 Mono	BMDC WT	Epitope	None	22.7	0.93	4.84	502
1 Mono	BMDC WT	Epitope	None	5.3	0.95	1.13	223.2
1 Mono	BMDC WT	Epitope	None	4.7	0.95	1.01	107.4
1 Mono	BMDC WT	Epitope	None	4.7	0.94	1.01	92.1
1 Mono	BMDC WT	Epitope	None	8.9	0.91	1.9	248.8
1 Mono	BMDC WT	Epitope	None	12	0.95	2.55	252.6
1 Mono	BMDC WT	Epitope	None	10.7	0.91	2.29	385.6
1 Mono	BMDC WT	Epitope	None	23.7	0.95	5.05	502
1 Mono	BMDC WT	Epitope	None	38.2	0.95	8.14	566.7
1 Mono	BMDC WT	Epitope	None	43.2	0.94	9.21	779
1 Mono	BMDC WT	Epitope	None	32.6	0.93	6.95	797
1 Mono	BMDC WT	Epitope	None	24.3	0.98	5.17	584.9
1 Mono	BMDC WT	Epitope	None	11.4	0.91	2.44	205.1
1 Mono	BMDC WT	Epitope	None	10.2	0.95	2.17	219.5
1 Mono	BMDC WT	Epitope	None	13	0.92	2.76	321.1
1 Mono	BMDC WT	Epitope	None	13.5	0.92	2.88	305.8
1 Mono	BMDC WT	Epitope	None	13.5	0.93	2.88	352.5
1 Mono	BMDC WT	Epitope	None	16	0.93	3.42	370.3
1 Mono	BMDC WT	Epitope	None	17.6	0.95	3.74	396.1
1 Mono	BMDC WT	Epitope	None	39.3	0.95	8.37	739.6
1 Mono	BMDC WT	Epitope	None	53.9	0.93	11.49	1017.8
1 Mono	BMDC WT	Epitope	None	42.1	0.91	8.97	970
1 Mono	BMDC WT	Epitope	None	29.4	0.92	6.27	727.6
1 Mono	BMDC WT	Epitope	None	25.4	0.93	5.41	650.3
1 Mono	BMDC WT	Epitope	None	25.8	0.92	5.49	499.6
1 Mono	BMDC WT	Epitope	None	21	0.96	4.48	412.6
1 Mono	BMDC WT	Epitope	None	5.9	0.91	1.25	127.9
1 Mono	BMDC WT	Epitope	None	7	0.91	1.48	227.4
1 Mono	BMDC WT	Epitope	None	7	0.91	1.48	195.4
1 Mono	BMDC WT	Epitope	None	8.9	0.91	1.9	143.6
1 Mono	BMDC WT	Epitope	None	13.1	0.95	2.79	289.3
1 Mono	BMDC WT	Epitope	None	10.2	0.96	2.17	276.7
1 Mono	BMDC WT	Epitope	None	13	0.91	2.76	260
1 Mono	BMDC WT	Epitope	None	17.3	0.93	3.68	299.6
1 Mono	BMDC WT	Epitope	None	18.3	0.94	3.89	365.6
1 Mono	BMDC WT	Epitope	None	33.7	0.92	7.19	663.4
1 Mono	BMDC WT	Epitope	None	37.4	0.96	7.96	870.1
1 Mono	BMDC WT	Epitope	None	30.5	0.93	6.5	541.6
1 Mono	BMDC WT	Epitope	None	18.4	0.94	3.92	617.7
1 Mono	BMDC WT	Epitope	None	23.7	0.93	5.05	576.8
1 Mono	BMDC WT	Epitope	None	20.8	0.92	4.43	422.6
1 Mono	BMDC WT	Epitope	None	9.3	0.94	1.99	295.4
1 Mono	BMDC WT	Epitope	None	10.7	0.94	2.29	201.9
1 Mono	BMDC WT	Epitope	None	11.6	0.94	2.46	382.5
1 Mono	BMDC WT	Epitope	None	14.1	0.99	3	340.1
1 Mono	BMDC WT	Epitope	None	16.3	0.96	3.47	306.2
1 Mono	BMDC WT	Epitope	None	22.3	0.96	4.75	610.1
1 Mono	BMDC WT	Epitope	None	19.2	0.94	4.1	431.9
1 Mono	BMDC WT	Epitope	None	19.8	0.92	4.22	399.5
1 Mono	BMDC WT	Epitope	None	28.6	0.92	6.09	468.6
1 Mono	BMDC WT	Epitope	None	24.8	0.95	5.29	839.7
1 Mono	BMDC WT	Epitope	None	27.9	0.95	5.94	435.6
1 Mono	BMDC WT	Epitope	None	29	0.96	6.18	668.5
1 Mono	BMDC WT	Epitope	None	27.7	0.93	5.91	438.8
1 Mono	BMDC WT	Epitope	None	14.6	0.96	3.12	307.1
1 Mono	BMDC WT	Epitope	None	11.7	0.94	2.49	285.6
1 Mono	BMDC WT	Epitope	None	14.8	0.98	3.15	494.5
1 Mono	BMDC WT	Epitope	None	16.3	0.96	3.47	388.1
1 Mono	BMDC WT	Epitope	None	16.2	0.96	3.44	506.9
1 Mono	BMDC WT	Epitope	None	18.8	0.93	4.01	462.4
1 Mono	BMDC WT	Epitope	None	19.1	0.93	4.07	433.9
1 Mono	BMDC WT	Epitope	None	21.2	0.93	4.51	516
1 Mono	BMDC WT	Epitope	None	31.1	0.94	6.62	652
1 Mono	BMDC WT	Epitope	None	23.7	0.98	5.05	549.8
1 Mono	BMDC WT	Epitope	None	22.7	0.91	4.84	439.9
1 Mono	BMDC WT	Epitope	None	23.7	0.96	5.05	633
1 Mono	BMDC WT	Epitope	None	11	0.97	2.35	222
1 Mono	BMDC WT	Epitope	None	10.7	0.92	2.29	489.2
1 Mono	BMDC WT	Epitope	None	13.5	0.91	2.88	348.9
1 Mono	BMDC WT	Epitope	None	14.1	0.91	3	236.4
1 Mono	BMDC WT	Epitope	None	11.8	0.97	2.52	284.2
1 Mono	BMDC WT	Epitope	None	13.1	0.94	2.79	333.9
1 Mono	BMDC WT	Epitope	None	15.3	0.94	3.27	285.1
1 Mono	BMDC WT	Epitope	None	16.2	0.92	3.44	586.9
1 Mono	BMDC WT	Epitope	None	20.2	0.96	4.31	330
1 Mono	BMDC WT	Epitope	None	19.2	0.95	4.1	402.4
1 Mono	BMDC WT	Epitope	None	24.5	0.95	5.23	438.5
1 Mono	BMDC WT	Epitope	None	24.7	0.97	5.26	419.2
1 Mono	BMDC WT	Epitope	None	30.2	0.97	6.44	735.9
1 Mono	BMDC WT	Epitope	None	23.3	0.92	4.96	634.4
1 Mono	BMDC WT	Epitope	None	26.3	0.96	5.61	615.3
1 Mono	BMDC WT	Epitope	None	17.7	0.96	3.77	562.8
1 Mono	BMDC WT	Epitope	None	3.4	0.94	0.74	58.4
1 Mono	BMDC WT	Epitope	None	3	0.98	0.65	72.7
1 Mono	BMDC WT	Epitope	None	5	0.97	1.1	89.5
1 Mono	BMDC WT	Epitope	None	3.3	0.97	0.71	66.7
1 Mono	BMDC WT	Epitope	None	3.8	0.98	0.83	96.8
1 Mono	BMDC WT	Epitope	None	5.8	0.92	1.28	189.3
1 Mono	BMDC WT	Epitope	None	5	0.92	1.1	98.4
1 Mono	BMDC WT	Epitope	None	3.8	0.91	0.83	66.4
1 Mono	BMDC WT	Epitope	None	3.1	0.96	0.68	72.6
1 Mono	BMDC WT	Epitope	None	12.5	0.95	2.73	224.9
1 Mono	BMDC WT	Epitope	None	2.8	0.97	0.62	197.6
1 Mono	BMDC WT	Epitope	None	3	0.95	0.65	96.4
1 Mono	BMDC WT	Epitope	None	14.8	0.92	3.24	229.2
1 Mono	BMDC WT	Epitope	None	9.8	0.91	2.14	190.8
1 Mono	BMDC WT	Epitope	None	13.8	0.93	3.03	193.3
1 Mono	BMDC WT	Epitope	None	3	0.92	0.65	65
1 Mono	BMDC WT	Epitope	None	19.8	0.93	4.34	334.9
1 Mono	BMDC WT	Epitope	None	4.1	0.91	0.89	112.7
1 Mono	BMDC WT	Epitope	None	13.6	0.93	2.97	185.6
1 Mono	BMDC WT	Epitope	None	3.5	0.93	0.77	58.1
1 Mono	BMDC WT	Epitope	None	12.7	0.91	2.79	369.6
1 Mono	BMDC WT	Epitope	None	12.6	0.94	2.76	225.2
1 Mono	BMDC WT	Epitope	None	7.3	0.91	1.6	164.6
1 Mono	BMDC WT	Epitope	None	4.1	0.93	0.89	114.3
1 Mono	BMDC WT	Epitope	None	3	0.94	0.65	49.1
1 Mono	BMDC WT	Epitope	None	14.1	0.91	3.09	324.5
1 Mono	BMDC WT	Epitope	None	5.7	0.96	1.25	126
1 Mono	BMDC WT	Epitope	None	13.7	0.92	3	190.4
1 Mono	BMDC WT	Epitope	None	15.9	0.93	3.47	502.8
1 Mono	BMDC WT	Epitope	None	13.3	0.93	2.91	222
1 Mono	BMDC WT	Epitope	None	7.1	0.92	1.54	155.8
1 Mono	BMDC WT	Epitope	None	4.6	0.99	1.01	75.6
1 Mono	BMDC WT	Epitope	None	4.1	0.96	0.89	142.7
1 Mono	BMDC WT	Epitope	None	2.8	0.93	0.62	33.8
1 Mono	BMDC WT	Epitope	None	3.9	0.99	0.86	166.2
1 Mono	BMDC WT	Epitope	None	4.3	0.97	0.95	91.2
1 Mono	BMDC WT	Epitope	None	4.1	0.97	0.89	48.3
1 Mono	BMDC WT	Epitope	None	5	0.95	1.1	93.2
1 Mono	BMDC WT	Epitope	None	4.3	0.98	0.95	165.6
1 Mono	BMDC WT	Epitope	None	3.4	0.94	0.74	204.4
1 Mono	BMDC WT	Epitope	None	5.4	0.95	1.19	87
1 Mono	BMDC WT	Epitope	None	4.2	0.96	0.92	131.9
1 Mono	BMDC WT	Epitope	None	3.3	0.91	0.71	125.8
1 Mono	BMDC WT	Epitope	None	5.3	0.96	1.16	92.8
1 Mono	BMDC WT	Epitope	None	3	0.96	0.65	135.9
1 Mono	BMDC WT	Epitope	None	3.1	0.95	0.8	52.6
1 Mono	BMDC WT	Epitope	None	2.5	0.93	0.65	102.3
1 Mono	BMDC WT	Epitope	None	2.7	0.93	0.71	170.4
1 Mono	BMDC WT	Epitope	None	2.8	0.92	0.74	52.4
1 Mono	BMDC WT	Epitope	None	2.4	0.97	0.62	79.5
1 Mono	BMDC WT	Epitope	None	2.4	0.91	0.62	62.4
1 Mono	BMDC WT	Epitope	None	3	0.94	0.77	60.8
1 Mono	BMDC WT	Epitope	None	3.1	0.92	0.8	44.1
1 Mono	BMDC WT	Epitope	None	2.3	0.99	0.59	58
1 Mono	BMDC WT	Epitope	None	2.3	0.97	0.59	51.5
1 Mono	BMDC WT	Epitope	None	3.1	0.93	0.8	91.5
1 Mono	BMDC WT	Epitope	None	2.8	0.94	0.74	211.2
1 Mono	BMDC WT	Epitope	None	4.8	0.95	1.25	125.5
1 Mono	BMDC WT	Epitope	None	12	0.94	3.12	165.6
1 Mono	BMDC WT	Epitope	None	3.8	0.91	0.98	137
1 Mono	BMDC WT	Epitope	None	4.1	0.92	1.07	83.6
1 Mono	BMDC WT	Epitope	None	3.3	0.94	0.86	76.6
1 Mono	BMDC WT	Epitope	None	9	0.95	2.35	202.2
1 Mono	BMDC WT	Epitope	None	8.7	0.93	2.26	214.1
1 Mono	BMDC WT	Epitope	None	9.3	0.91	2.44	159.9
1 Mono	BMDC WT	Epitope	None	4.1	0.94	1.07	81.9
1 Mono	BMDC WT	Epitope	None	3.2	0.94	0.83	231.1
1 Mono	BMDC WT	Epitope	None	5.2	0.91	1.37	119.3
1 Mono	BMDC WT	Epitope	None	15.8	0.92	4.13	286.4
1 Mono	BMDC WT	Epitope	None	3.1	0.97	0.8	69.6
1 Mono	BMDC WT	Epitope	None	4.6	0.94	1.19	102.5
1 Mono	BMDC WT	Epitope	None	4.9	0.96	1.28	158.1
1 Mono	BMDC WT	Epitope	None	9.6	0.92	2.49	243.5
1 Mono	BMDC WT	Epitope	None	4.6	0.97	1.19	65.8
1 Mono	BMDC WT	Epitope	None	3.6	0.93	0.95	100
1 Mono	BMDC WT	Epitope	None	5.7	0.98	1.48	147.8
1 Mono	BMDC WT	Epitope	None	3.3	0.96	0.86	82.1
1 Mono	BMDC WT	Epitope	None	3.3	0.93	0.86	203.4
1 Mono	BMDC WT	Epitope	None	4.3	0.95	1.13	205.5
1 Mono	BMDC WT	Epitope	None	3.5	0.93	0.92	158.4
1 Mono	BMDC WT	Epitope	None	3	0.93	0.77	101.5
1 Mono	BMDC WT	Epitope	None	2.3	0.93	0.59	105.5
1 Mono	BMDC WT	Epitope	None	3.1	0.93	0.8	180
1 Mono	BMDC WT	Epitope	None	2.3	0.98	0.59	76.5
1 Mono	BMDC WT	Epitope	None	2.8	0.91	0.74	111.2
1 Mono	BMDC WT	Epitope	None	4.8	0.96	1.25	162.1
1 Mono	BMDC WT	Epitope	None	2.8	0.96	0.74	95.2
1 Mono	BMDC WT	Epitope	None	2.8	0.96	0.74	56
1 Mono	BMDC WT	Epitope	None	3.3	0.96	0.86	66.9
1 Mono	BMDC WT	Epitope	None	3.3	0.97	0.86	90.7
1 Mono	BMDC WT	Epitope	None	4.9	0.96	1.28	78.6
1 Mono	BMDC WT	Epitope	None	4.2	0.94	1.1	241.1
1 Mono	BMDC WT	Epitope	None	2.5	0.93	0.65	68.6
1 Mono	BMDC WT	Epitope	None	2.8	0.98	0.74	69.6
1 Mono	BMDC WT	Epitope	None	3.2	0.98	0.83	129.6
1 Mono	BMDC WT	Epitope	None	3.3	0.92	0.86	153.8
1 Mono	BMDC WT	Epitope	None	3.2	0.99	0.83	79.6
1 Mono	BMDC WT	Epitope	None	3.2	0.93	0.83	75.4
1 Mono	BMDC WT	Epitope	None	3	0.96	0.77	73.5
1 Mono	BMDC WT	Epitope	None	4.3	0.95	1.13	142.6
1 Mono	BMDC WT	Epitope	None	4.4	0.99	1.16	71
1 Mono	BMDC WT	Epitope	None	3.9	0.96	1.01	224.7
1 Mono	BMDC WT	Epitope	None	3.8	0.96	0.98	109.1
1 Mono	BMDC WT	Epitope	None	3.2	0.97	0.83	101.4
1 Mono	BMDC WT	Epitope	None	3.3	0.96	0.86	94.8
1 Mono	BMDC WT	Epitope	None	3.8	0.92	0.98	95.2
1 Mono	BMDC WT	Epitope	None	3.6	0.96	0.95	158.8
1 Tri	BMDC WT	Epitope	None	5.8	0.95	0.62	41.9
1 Tri	BMDC WT	Epitope	None	9.2	0.98	0.98	40
1 Tri	BMDC WT	Epitope	None	8.1	0.97	0.86	122.4
1 Tri	BMDC WT	Epitope	None	8.1	0.97	0.86	226.2
1 Tri	BMDC WT	Epitope	None	12.8	0.98	1.37	120.4
1 Tri	BMDC WT	Epitope	None	6.4	0.93	0.68	32.6
1 Tri	BMDC WT	Epitope	None	11.4	0.94	1.22	179
1 Tri	BMDC WT	Epitope	None	14.2	0.94	1.51	294.3
1 Tri	BMDC WT	Epitope	None	19.7	0.91	2.11	161.8
1 Tri	BMDC WT	Epitope	None	10.8	0.94	1.16	40.8
1 Tri	BMDC WT	Epitope	None	8.3	0.97	0.89	106
1 Tri	BMDC WT	Epitope	None	22.5	0.93	2.41	360.1
1 Tri	BMDC WT	Epitope	None	17.8	0.96	1.9	331.4
1 Tri	BMDC WT	Epitope	None	25	0.95	2.67	552.9
1 Tri	BMDC WT	Epitope	None	13.3	0.91	1.43	192.5
1 Tri	BMDC WT	Epitope	None	12.2	0.91	1.31	410.5
1 Tri	BMDC WT	Epitope	None	37.5	0.96	4.01	416.8
1 Tri	BMDC WT	Epitope	None	14.7	0.91	1.57	213.4
1 Tri	BMDC WT	Epitope	None	11.7	0.92	1.25	196.4
1 Tri	BMDC WT	Epitope	None	6.9	0.95	0.74	42.4
1 Tri	BMDC WT	Epitope	None	18.9	0.91	2.02	176.2
1 Tri	BMDC WT	Epitope	None	40.6	0.91	4.34	603.8
1 Tri	BMDC WT	Epitope	None	40	0.96	4.28	454.9
1 Tri	BMDC WT	Epitope	None	34.2	0.93	3.65	494.1
1 Tri	BMDC WT	Epitope	None	5.6	0.97	0.59	60
1 Tri	BMDC WT	Epitope	None	16.7	0.94	1.78	134
1 Tri	BMDC WT	Epitope	None	17.2	0.95	1.84	390.5
1 Tri	BMDC WT	Epitope	None	20	0.92	2.14	151.4
1 Tri	BMDC WT	Epitope	None	20.6	0.93	2.2	228.2
1 Tri	BMDC WT	Epitope	None	18.9	0.92	2.02	170.9
1 Tri	BMDC WT	Epitope	None	16.9	0.95	1.81	93.3
1 Tri	BMDC WT	Epitope	None	6.1	0.93	0.65	61.4
1 Tri	BMDC WT	Epitope	None	34.7	0.92	3.71	410.2
1 Tri	BMDC WT	Epitope	None	43.1	0.92	4.6	304.7
1 Tri	BMDC WT	Epitope	None	23.3	0.91	2.49	239.2
1 Tri	BMDC WT	Epitope	None	38.6	0.91	4.13	260.7
1 Tri	BMDC WT	Epitope	None	18.6	0.95	1.99	98.5
1 Tri	BMDC WT	Epitope	None	37.2	0.96	3.98	346.6
1 Tri	BMDC WT	Epitope	None	30	0.94	3.21	204.4
1 Tri	BMDC WT	Epitope	None	22.8	0.92	2.44	340.5
1 Tri	BMDC WT	Epitope	None	54.2	0.91	5.79	467.1
1 Tri	BMDC WT	Epitope	None	45.8	0.95	4.9	354.3
1 Tri	BMDC WT	Epitope	None	22.8	0.91	2.44	159.5
1 Tri	BMDC WT	Epitope	None	20.8	0.91	2.23	82
1 Tri	BMDC WT	Epitope	None	8.1	0.93	0.86	336.9
1 Tri	BMDC WT	Epitope	None	9.7	0.92	1.04	206
1 Tri	BMDC WT	Epitope	None	16.4	0.94	1.75	298
1 Tri	BMDC WT	Epitope	None	21.1	0.95	2.26	232
1 Tri	BMDC WT	Epitope	None	23.3	0.95	2.49	521.5
1 Tri	BMDC WT	Epitope	None	38.6	0.93	4.13	242.9
1 Tri	BMDC WT	Epitope	None	61.1	0.93	6.53	396
1 Tri	BMDC WT	Epitope	None	28.3	0.95	3.03	170.5
1 Tri	BMDC WT	Epitope	None	22.5	0.93	2.41	222
1 Tri	BMDC WT	Epitope	None	9.2	0.95	0.98	213.3
1 Tri	BMDC WT	Epitope	None	16.1	0.92	1.72	239.1
1 Tri	BMDC WT	Epitope	None	15	0.99	1.6	200.2
1 Tri	BMDC WT	Epitope	None	10.8	0.91	1.16	73.1
1 Tri	BMDC WT	Epitope	None	32.8	0.94	3.5	335.5
1 Tri	BMDC WT	Epitope	None	40.6	0.94	4.34	365
1 Tri	BMDC WT	Epitope	None	50.6	0.94	5.41	424.8
1 Tri	BMDC WT	Epitope	None	38.3	0.96	4.1	364.9
1 Tri	BMDC WT	Epitope	None	21.1	0.94	2.26	98.8
1 Tri	BMDC WT	Epitope	None	16.4	0.96	1.75	82.7
1 Tri	BMDC WT	Epitope	None	6.7	0.92	0.71	187.1
1 Tri	BMDC WT	Epitope	None	9.2	0.91	0.98	176.7
1 Tri	BMDC WT	Epitope	None	33.9	0.92	3.62	245
1 Tri	BMDC WT	Epitope	None	40.8	0.92	4.37	351.6
1 Tri	BMDC WT	Epitope	None	17.5	0.97	1.87	138.3
1 Tri	BMDC WT	Epitope	None	24.2	0.95	2.58	150.1
1 Tri	BMDC WT	Epitope	None	26.9	0.97	2.88	153.3
1 Tri	BMDC WT	Epitope	None	24.4	0.92	2.61	130.6
1 Tri	BMDC WT	Epitope	None	9.4	0.91	1.01	292.6
1 Tri	BMDC WT	Epitope	None	7.5	0.96	0.8	41.1
1 Tri	BMDC WT	Epitope	None	17.5	0.94	1.87	237.3
1 Tri	BMDC WT	Epitope	None	47.5	0.92	5.08	338.8
1 Tri	BMDC WT	Epitope	None	19.2	0.91	2.05	146.5
1 Tri	BMDC WT	Epitope	None	24.4	0.97	2.61	162.8
1 Tri	BMDC WT	Epitope	None	26.7	0.96	2.85	134.9
1 Tri	BMDC WT	Epitope	None	27.8	0.94	2.97	177.2
1 Tri	BMDC WT	Epitope	None	7.8	0.95	0.83	209.6
1 Tri	BMDC WT	Epitope	None	11.1	0.94	1.19	64.2
1 Tri	BMDC WT	Epitope	None	17.2	0.91	1.84	198.4
1 Tri	BMDC WT	Epitope	None	23.1	0.95	2.46	102.4
1 Tri	BMDC WT	Epitope	None	24.2	0.97	2.58	213.3
1 Tri	BMDC WT	Epitope	None	12.5	0.92	1.34	55.6
1 Tri	BMDC WT	Epitope	None	8.6	0.94	0.92	101
1 Tri	BMDC WT	Epitope	None	11.9	0.97	1.28	190.7
1 Tri	BMDC WT	Epitope	None	16.1	0.91	1.72	161.6
1 Tri	BMDC WT	Epitope	None	23.9	0.93	2.55	145.6
1 Tri	BMDC WT	Epitope	None	25.8	0.92	2.76	169.4
1 Tri	BMDC WT	Epitope	None	28.3	0.93	3.03	186.4
1 Tri	BMDC WT	Epitope	None	28.9	0.95	3.09	187.2
1 Tri	BMDC WT	Epitope	None	25.6	0.95	2.73	183.6
1 Tri	BMDC WT	Epitope	None	24.7	0.92	2.64	214.9
1 Tri	BMDC WT	Epitope	None	8.1	0.92	0.86	58.6
1 Tri	BMDC WT	Epitope	None	8.1	0.99	0.86	68.3
1 Tri	BMDC WT	Epitope	None	8.3	0.93	0.89	56.3
1 Tri	BMDC WT	Epitope	None	13.9	0.97	1.48	131.4
1 Tri	BMDC WT	Epitope	None	24.4	0.93	2.61	139.8
1 Tri	BMDC WT	Epitope	None	16.4	0.93	1.75	139.2
1 Tri	BMDC WT	Epitope	None	8.1	0.94	0.86	67.9
1 Tri	BMDC WT	Epitope	None	8.9	0.96	0.95	43.4
1 Tri	BMDC WT	Epitope	None	6.1	0.93	0.65	91.4
1 Tri	BMDC WT	Epitope	None	11.4	0.92	1.22	301.2
1 Tri	BMDC WT	Epitope	None	16.1	0.92	1.72	194.5
1 Tri	BMDC WT	Epitope	None	22.2	0.93	2.38	150.2
1 Tri	BMDC WT	Epitope	None	21.9	0.93	2.35	119.6
1 Tri	BMDC WT	Epitope	None	19.7	0.97	2.11	233.7
1 Tri	BMDC WT	Epitope	None	11.4	0.98	1.22	142
1 Tri	BMDC WT	Epitope	None	13.1	0.96	1.4	246.8
1 Tri	BMDC WT	Epitope	None	22.5	0.93	2.41	55.8
1 Tri	BMDC WT	Epitope	None	20.6	0.91	2.2	195
1 Tri	BMDC WT	Epitope	None	23.6	0.98	2.52	150.9
1 Tri	BMDC WT	Epitope	None	24.4	0.92	2.61	245.3
1 Tri	BMDC WT	Epitope	None	2.1	0.96	0.71	69.2
1 Tri	BMDC WT	Epitope	None	2.1	0.95	0.74	177.2
1 Tri	BMDC WT	Epitope	None	3.1	0.93	1.07	50
1 Tri	BMDC WT	Epitope	None	2.1	0.91	0.71	157.5
1 Tri	BMDC WT	Epitope	None	2.7	0.96	0.92	58.4
1 Tri	BMDC WT	Epitope	None	3.5	0.94	1.22	103.9
1 Tri	BMDC WT	Epitope	None	3.6	0.93	1.25	142.9
1 Tri	BMDC WT	Epitope	None	2.2	0.94	0.77	75
1 Tri	BMDC WT	Epitope	None	2.4	0.94	0.83	199.3
1 Tri	BMDC WT	Epitope	None	2.1	0.91	0.74	70
1 Tri	BMDC WT	Epitope	None	2.7	0.93	0.92	41
1 Tri	BMDC WT	Epitope	None	4.3	0.92	1.48	159
1 Tri	BMDC WT	Epitope	None	2.7	0.96	0.92	56.8
1 Tri	BMDC WT	Epitope	None	3.9	0.96	1.34	299.3
1 Tri	BMDC WT	Epitope	None	3.4	0.92	1.19	103.3
1 Tri	BMDC WT	Epitope	None	2.7	0.95	0.92	69.4
1 Tri	BMDC WT	Epitope	None	2.1	0.97	0.71	50.4
1 Tri	BMDC WT	Epitope	None	2.3	0.98	0.8	59.6
1 Tri	BMDC WT	Epitope	None	2.1	0.92	0.74	58
1 Tri	BMDC WT	Epitope	None	9.9	0.93	3.42	363.1
1 Tri	BMDC WT	Epitope	None	4.1	0.98	1.43	101.5
1 Tri	BMDC WT	Epitope	None	2.9	0.96	1.01	145.3
1 Tri	BMDC WT	Epitope	None	3.1	0.95	1.07	242.2
1 Tri	BMDC WT	Epitope	None	14.4	0.92	4.99	377
1 Tri	BMDC WT	Epitope	None	13	0.91	4.51	303.3
1 Tri	BMDC WT	Epitope	None	4.2	0.98	1.46	95.3
1 Tri	BMDC WT	Epitope	None	2.8	0.91	0.98	79.7
1 Tri	BMDC WT	Epitope	None	5.2	0.94	1.81	49.2
1 Tri	BMDC WT	Epitope	None	11.8	0.91	4.1	311.7
1 Tri	BMDC WT	Epitope	None	6.7	0.91	2.32	288.5
1 Tri	BMDC WT	Epitope	None	2.3	0.97	0.8	348.5
1 Tri	BMDC WT	Epitope	None	3.6	0.98	1.25	76.9
1 Tri	BMDC WT	Epitope	None	18.7	0.93	6.47	381.1
1 Tri	BMDC WT	Epitope	None	2.1	0.96	0.74	69.6
1 Tri	BMDC WT	Epitope	None	2.1	0.97	0.71	101.7
1 Tri	BMDC WT	Epitope	None	3	0.93	1.04	154.3
1 Tri	BMDC WT	Epitope	None	19.4	0.93	6.71	496.5
1 Tri	BMDC WT	Epitope	None	19.1	0.92	6.59	391.8
1 Tri	BMDC WT	Epitope	None	2.7	0.93	0.95	87.2
1 Tri	BMDC WT	Epitope	None	2.5	0.91	0.86	164.5
1 Tri	BMDC WT	Epitope	None	13.9	0.91	4.81	552.8
1 Tri	BMDC WT	Epitope	None	17.3	0.91	6	334.6
1 Tri	BMDC WT	Epitope	None	2.7	0.98	0.92	83.5
1 Tri	BMDC WT	Epitope	None	2.6	0.97	0.89	55.7
1 Tri	BMDC WT	Epitope	None	4.6	0.92	1.6	147.4
1 Tri	BMDC WT	Epitope	None	2.8	0.98	0.98	163
1 Tri	BMDC WT	Epitope	None	2.2	0.94	0.77	73.5
1 Tri	BMDC WT	Epitope	None	3.5	0.98	1.22	106.8
1 Tri	BMDC WT	Epitope	None	3.5	0.91	1.22	78.3
1 Tri	BMDC WT	Epitope	None	2.9	0.92	1.01	267.6
1 Tri	BMDC WT	Epitope	None	2.1	0.97	0.71	88.8
1 Tri	BMDC WT	Epitope	None	2.1	1	0.71	96.2
1 Tri	BMDC WT	Epitope	None	3.3	0.94	1.16	200.5
1 Tri	BMDC WT	Epitope	None	2.7	0.93	0.92	81
1 Tri	BMDC WT	Epitope	None	3.1	0.98	1.07	203.9
1 Tri	BMDC WT	Epitope	None	3.2	0.93	1.1	119.2
1 Tri	BMDC WT	Epitope	None	2.1	0.92	0.71	68.8
1 Tri	BMDC WT	Epitope	None	4.9	0.94	1.69	109.8
1 Tri	BMDC WT	Epitope	None	2.3	0.94	0.8	74.4
2 Mono	BMDC WT	Epitope	None	2.1	0.94	2.49	125
2 Mono	BMDC WT	Epitope	None	2.2	0.93	2.64	280.7
2 Mono	BMDC WT	Epitope	None	2.1	0.92	2.46	302.4
2 Mono	BMDC WT	Epitope	None	2.2	0.93	2.67	250.2
2 Mono	BMDC WT	Epitope	None	2.2	0.93	2.61	140
2 Mono	BMDC WT	Epitope	None	2.1	0.94	2.52	234
2 Mono	BMDC WT	Epitope	None	2.8	0.94	3.39	239.6
2 Mono	BMDC WT	Epitope	None	2.2	0.91	2.64	254.3
2 Mono	BMDC WT	Epitope	None	2.3	0.95	2.73	234.3
2 Mono	BMDC WT	Epitope	None	2.2	0.92	2.64	179.3
2 Mono	BMDC WT	Epitope	None	2.7	0.92	3.18	226.4
2 Mono	BMDC WT	Epitope	None	2.2	0.93	2.58	193.1
2 Mono	BMDC WT	Epitope	None	2.3	0.94	2.76	168
2 Mono	BMDC WT	Epitope	None	2.8	0.95	3.33	307.6
2 Mono	BMDC WT	Epitope	None	2.8	0.93	3.36	250.4
2 Mono	BMDC WT	Epitope	None	3	0.94	3.56	230.2
2 Mono	BMDC WT	Epitope	None	2.3	0.92	2.7	178.2
2 Mono	BMDC WT	Epitope	None	2.1	0.91	2.49	417.5
2 Mono	BMDC WT	Epitope	None	3.3	0.91	3.98	502.2
2 Mono	BMDC WT	Epitope	None	3.2	0.91	3.83	412.3
2 Mono	BMDC WT	Epitope	None	3.3	0.92	3.98	545.3
2 Mono	BMDC WT	Epitope	None	2.5	0.91	2.94	161.5
2 Mono	BMDC WT	Epitope	None	2.5	0.98	2.94	153.5
2 Mono	BMDC WT	Epitope	None	3.8	0.92	4.48	566.3
2 Mono	BMDC WT	Epitope	None	3.8	0.92	4.54	858.8
2 Mono	BMDC WT	Epitope	None	2.6	0.94	3.09	595.6
2 Mono	BMDC WT	Epitope	None	2.7	0.93	3.24	702.6
2 Mono	BMDC WT	Epitope	None	3.5	0.94	4.22	434.1
2 Mono	BMDC WT	Epitope	None	3.4	0.93	4.07	796.3
2 Mono	BMDC WT	Epitope	None	3.4	0.96	4.04	712.2
2 Mono	BMDC WT	Epitope	None	3.1	0.91	3.65	304.5
2 Mono	BMDC WT	Epitope	None	3.3	0.96	3.89	375.3
2 Mono	BMDC WT	Epitope	None	3.2	0.93	3.8	256.8
2 Mono	BMDC WT	Epitope	None	4.6	0.93	5.46	613.6
2 Mono	BMDC WT	Epitope	None	3.8	0.96	4.54	704.4
2 Mono	BMDC WT	Epitope	None	3.9	0.92	4.69	876.1
2 Mono	BMDC WT	Epitope	None	2.7	0.92	3.27	332.6
2 Mono	BMDC WT	Epitope	None	2.1	0.94	2.46	204.9
2 Mono	BMDC WT	Epitope	None	2.5	0.95	2.97	273
2 Mono	BMDC WT	Epitope	None	2.4	0.93	2.82	281.1
2 Mono	BMDC WT	Epitope	None	4	0.91	4.75	1041.6
2 Mono	BMDC WT	Epitope	None	6.4	0.91	7.69	1124.9
2 Mono	BMDC WT	Epitope	None	7.9	0.96	9.38	1110.3
2 Mono	BMDC WT	Epitope	None	2.5	0.92	3.03	212.7
2 Mono	BMDC WT	Epitope	None	3	0.91	3.59	312.5
2 Mono	BMDC WT	Epitope	None	2.2	0.94	2.64	310.3
2 Mono	BMDC WT	Epitope	None	3.4	0.91	4.01	374.2
2 Mono	BMDC WT	Epitope	None	4.7	0.91	5.55	774.1
2 Mono	BMDC WT	Epitope	None	2.7	0.91	3.21	463.1
2 Mono	BMDC WT	Epitope	None	3.3	0.92	3.95	304.6
2 Mono	BMDC WT	Epitope	None	2.4	0.91	2.88	247.7
2 Mono	BMDC WT	Epitope	None	2.8	0.91	3.39	308.2
2 Mono	BMDC WT	Epitope	None	2.1	0.95	2.55	273.7
2 Mono	BMDC WT	Epitope	None	2.4	0.94	2.85	428.1
2 Mono	BMDC WT	Epitope	None	3.2	0.94	3.83	578.3
2 Mono	BMDC WT	Epitope	None	3.4	0.97	4.01	401.5
2 Mono	BMDC WT	Epitope	None	3.3	0.98	3.89	481.1
2 Mono	BMDC WT	Epitope	None	3.6	0.92	4.34	279.9
2 Mono	BMDC WT	Epitope	None	2.7	0.95	3.27	348.6
2 Mono	BMDC WT	Epitope	None	2.2	0.92	2.67	187.7
2 Mono	BMDC WT	Epitope	None	2.7	0.93	3.18	261.9
2 Mono	BMDC WT	Epitope	None	2.7	0.94	3.27	354.1
2 Mono	BMDC WT	Epitope	None	3.2	0.92	3.86	321.8
2 Mono	BMDC WT	Epitope	None	3.3	0.95	3.92	568.3
2 Mono	BMDC WT	Epitope	None	4.4	0.95	5.23	704.4
2 Mono	BMDC WT	Epitope	None	4	0.92	4.75	761.6
2 Mono	BMDC WT	Epitope	None	3.4	0.93	4.01	400.3
2 Mono	BMDC WT	Epitope	None	2.9	0.94	3.47	261.6
2 Mono	BMDC WT	Epitope	None	2.4	0.93	2.82	259.1
2 Mono	BMDC WT	Epitope	None	3.1	0.96	3.74	295.6
2 Mono	BMDC WT	Epitope	None	3.2	0.94	3.83	431.1
2 Mono	BMDC WT	Epitope	None	2.6	0.92	3.15	345.7
2 Mono	BMDC WT	Epitope	None	2.2	0.92	2.64	290.3
2 Mono	BMDC WT	Epitope	None	3.9	0.92	4.66	626.4
2 Mono	BMDC WT	Epitope	None	3.5	0.93	4.16	349.2
2 Mono	BMDC WT	Epitope	None	3.8	0.91	4.48	404.5
2 Mono	BMDC WT	Epitope	None	3.4	0.91	4.07	350.7
2 Mono	BMDC WT	Epitope	None	2.8	0.91	3.33	395.4
2 Mono	BMDC WT	Epitope	None	2.8	0.93	3.3	315.7
2 Mono	BMDC WT	Epitope	None	2.3	0.93	2.76	152.4
2 Mono	BMDC WT	Epitope	None	2.2	0.91	2.61	219.1
2 Mono	BMDC WT	Epitope	None	3.1	0.96	3.65	613.9
2 Mono	BMDC WT	Epitope	None	3.9	0.94	4.6	675.5
2 Mono	BMDC WT	Epitope	None	4.3	0.94	5.11	782.4
2 Mono	BMDC WT	Epitope	None	3	0.94	3.53	431.8
2 Mono	BMDC WT	Epitope	None	3.4	0.91	4.04	412.9
2 Mono	BMDC WT	Epitope	None	2.5	0.92	3.03	675.8
2 Mono	BMDC WT	Epitope	None	3.3	0.92	3.98	409.2
2 Mono	BMDC WT	Epitope	None	3.7	0.92	4.37	558
2 Mono	BMDC WT	Epitope	None	3.2	0.91	3.77	588.9
2 Mono	BMDC WT	Epitope	None	2.3	0.97	2.76	259.1
2 Mono	BMDC WT	Epitope	None	4.1	0.98	4.84	705.4
2 Mono	BMDC WT	Epitope	None	3.3	0.94	3.98	440.6
2 Mono	BMDC WT	Epitope	None	3.4	0.92	4.1	312
2 Mono	BMDC WT	Epitope	None	3.8	0.93	4.48	569.4
2 Mono	BMDC WT	Epitope	None	3.7	0.94	4.4	515.9
2 Mono	BMDC WT	Epitope	None	3.1	0.95	3.68	390.6
2 Mono	BMDC WT	Epitope	None	2.1	0.95	2.52	241.6
2 Mono	BMDC WT	Epitope	None	2.2	0.94	2.67	303.3
2 Mono	BMDC WT	Epitope	None	3.5	0.94	4.19	516.5
2 Mono	BMDC WT	Epitope	None	3	0.93	3.62	494.3
2 Mono	BMDC WT	Epitope	None	4.6	0.94	5.49	527.9
2 Mono	BMDC WT	Epitope	None	3.1	0.94	3.65	400.7
2 Mono	BMDC WT	Epitope	None	2.8	0.94	3.3	459.4
2 Mono	BMDC WT	Epitope	None	3.3	0.96	3.89	416.2
2 Mono	BMDC WT	Epitope	None	2.9	0.92	3.5	279.9
2 Mono	BMDC WT	Epitope	None	2.8	0.97	1.25	131
2 Mono	BMDC WT	Epitope	None	2.9	0.93	1.28	73.3
2 Mono	BMDC WT	Epitope	None	2.1	0.95	0.92	74.2
2 Mono	BMDC WT	Epitope	None	2.4	0.92	1.07	165.8
2 Mono	BMDC WT	Epitope	None	3	0.93	1.34	210.2
2 Mono	BMDC WT	Epitope	None	3	0.95	1.34	168
2 Mono	BMDC WT	Epitope	None	3.3	0.99	1.46	101.6
2 Mono	BMDC WT	Epitope	None	3.6	0.91	1.6	284.3
2 Mono	BMDC WT	Epitope	None	2.1	0.97	0.95	94.7
2 Mono	BMDC WT	Epitope	None	2.4	0.91	1.07	86.9
2 Mono	BMDC WT	Epitope	None	2.3	0.98	1.01	158.2
2 Mono	BMDC WT	Epitope	None	2.1	0.94	0.92	66.1
2 Mono	BMDC WT	Epitope	None	2.4	0.95	1.07	127.8
2 Mono	BMDC WT	Epitope	None	3.2	0.93	1.4	178.5
2 Mono	BMDC WT	Epitope	None	2.5	0.91	1.1	111.1
2 Mono	BMDC WT	Epitope	None	2.7	0.95	1.19	105.8
2 Mono	BMDC WT	Epitope	None	3.6	0.91	1.57	140.6
2 Mono	BMDC WT	Epitope	None	3.8	0.91	1.66	199.5
2 Mono	BMDC WT	Epitope	None	4	0.96	1.78	156.3
2 Mono	BMDC WT	Epitope	None	3.4	0.94	1.48	136.8
2 Mono	BMDC WT	Epitope	None	6.5	0.95	2.88	117.1
2 Mono	BMDC WT	Epitope	None	3.8	0.92	1.69	228.6
2 Mono	BMDC WT	Epitope	None	3.4	0.95	1.51	130.6
2 Mono	BMDC WT	Epitope	None	3.9	0.91	1.72	114.3
2 Mono	BMDC WT	Epitope	None	3	0.91	1.31	106.1
2 Mono	BMDC WT	Epitope	None	9.1	0.94	4.01	423.9
2 Mono	BMDC WT	Epitope	None	4.7	0.95	2.08	265
2 Mono	BMDC WT	Epitope	None	4.9	0.94	2.17	109.5
2 Mono	BMDC WT	Epitope	None	4.2	0.94	1.84	221.6
2 Mono	BMDC WT	Epitope	None	8.5	0.91	3.77	293.7
2 Mono	BMDC WT	Epitope	None	8.8	0.95	3.89	370.9
2 Mono	BMDC WT	Epitope	None	7.9	0.95	3.5	470.7
2 Mono	BMDC WT	Epitope	None	2.8	0.95	1.25	124
2 Mono	BMDC WT	Epitope	None	2.3	0.94	1.04	92.6
2 Mono	BMDC WT	Epitope	None	10.4	0.91	4.6	444.2
2 Mono	BMDC WT	Epitope	None	4.2	0.92	1.84	171.6
2 Mono	BMDC WT	Epitope	None	5.5	0.93	2.44	143.3
2 Mono	BMDC WT	Epitope	None	7.1	0.93	3.15	282.4
2 Mono	BMDC WT	Epitope	None	3.6	0.97	1.57	152.8
2 Mono	BMDC WT	Epitope	None	2.1	0.96	0.92	95.2
2 Mono	BMDC WT	Epitope	None	4.4	0.95	1.93	514.2
2 Mono	BMDC WT	Epitope	None	5	0.91	2.23	269.3
2 Mono	BMDC WT	Epitope	None	3.4	0.92	1.48	221.2
2 Mono	BMDC WT	Epitope	None	3.9	0.96	1.72	192.6
2 Mono	BMDC WT	Epitope	None	2.5	0.93	1.1	141.9
2 Mono	BMDC WT	Epitope	None	7.4	0.93	3.27	419.3
2 Mono	BMDC WT	Epitope	None	12.6	0.91	5.55	386.7
2 Mono	BMDC WT	Epitope	None	12.2	0.92	5.41	450.3
2 Mono	BMDC WT	Epitope	None	3.5	0.95	1.54	171.3
2 Mono	BMDC WT	Epitope	None	3.4	0.92	1.48	133
2 Mono	BMDC WT	Epitope	None	9.3	0.91	4.13	431.6
2 Mono	BMDC WT	Epitope	None	5.6	0.94	2.46	214.5
2 Mono	BMDC WT	Epitope	None	11.4	0.93	5.05	523.3
2 Mono	BMDC WT	Epitope	None	5.3	0.92	2.35	243.9
2 Mono	BMDC WT	Epitope	None	5.2	0.95	2.29	121
2 Mono	BMDC WT	Epitope	None	2.1	0.97	0.95	93.4
2 Mono	BMDC WT	Epitope	None	2.8	0.99	1.22	101.5
2 Mono	BMDC WT	Epitope	None	8.4	0.95	3.71	239.1
2 Mono	BMDC WT	Epitope	None	10.5	0.95	4.66	371.7
2 Mono	BMDC WT	Epitope	None	11.8	0.94	5.23	569.1
2 Mono	BMDC WT	Epitope	None	4.8	0.92	2.14	231.9
2 Mono	BMDC WT	Epitope	None	7.4	0.94	3.3	302.3
2 Mono	BMDC WT	Epitope	None	11.1	0.94	4.93	457.6
2 Mono	BMDC WT	Epitope	None	7.7	0.92	3.39	428.9
2 Mono	BMDC WT	Epitope	None	4.6	0.92	2.05	186.5
2 Mono	BMDC WT	Epitope	None	5.5	0.91	2.44	212
2 Mono	BMDC WT	Epitope	None	4.3	0.93	1.9	104.2
2 Mono	BMDC WT	Epitope	None	8	0.93	3.53	288.7
2 Mono	BMDC WT	Epitope	None	12.5	0.93	5.52	591.6
2 Mono	BMDC WT	Epitope	None	13.2	0.91	5.82	424.3
2 Mono	BMDC WT	Epitope	None	5.6	0.92	2.49	175.4
2 Mono	BMDC WT	Epitope	None	4.1	0.94	1.81	255.4
2 Mono	BMDC WT	Epitope	None	3.1	0.91	1.37	123.3
2 Mono	BMDC WT	Epitope	None	4.8	0.94	2.11	152.4
2 Mono	BMDC WT	Epitope	None	3.1	0.97	1.37	153.5
2 Mono	BMDC WT	Epitope	None	3.6	0.96	2.46	358.6
2 Mono	BMDC WT	Epitope	None	2.4	0.94	1.63	93.3
2 Mono	BMDC WT	Epitope	None	2.1	0.91	1.46	155.1
2 Mono	BMDC WT	Epitope	None	6.7	0.96	4.63	392
2 Mono	BMDC WT	Epitope	None	4.9	0.94	3.36	367.3
2 Mono	BMDC WT	Epitope	None	2.9	0.96	1.99	85.5
2 Mono	BMDC WT	Epitope	None	2.7	0.92	1.84	147.4
2 Mono	BMDC WT	Epitope	None	2.1	0.97	1.43	125
2 Mono	BMDC WT	Epitope	None	5	0.93	3.44	296.6
2 Mono	BMDC WT	Epitope	None	5.8	0.91	4.01	348.8
2 Mono	BMDC WT	Epitope	None	3	0.91	2.08	173.3
2 Mono	BMDC WT	Epitope	None	4.8	0.94	3.33	381.2
2 Mono	BMDC WT	Epitope	None	5.7	0.95	3.92	484.2
2 Mono	BMDC WT	Epitope	None	3.4	0.92	2.32	692.7
2 Mono	BMDC WT	Epitope	None	2.4	0.93	1.66	359.3
2 Mono	BMDC WT	Epitope	None	6.5	0.91	4.51	389.4
2 Mono	BMDC WT	Epitope	None	7.9	0.94	5.49	381.5
2 Mono	BMDC WT	Epitope	None	3	0.96	2.05	127.1
2 Mono	BMDC WT	Epitope	None	2.1	0.96	1.43	240.4
2 Mono	BMDC WT	Epitope	None	5.7	0.91	3.92	380
2 Mono	BMDC WT	Epitope	None	10.3	0.92	7.1	421.7
2 Mono	BMDC WT	Epitope	None	7.3	0.91	5.05	440.5
2 Mono	BMDC WT	Epitope	None	10.3	0.93	7.1	363.6
2 Mono	BMDC WT	Epitope	None	2.3	0.94	1.57	141.7
2 Mono	BMDC WT	Epitope	None	4.3	0.92	2.97	218
2 Mono	BMDC WT	Epitope	None	7.4	0.93	5.14	432.1
2 Mono	BMDC WT	Epitope	None	10	0.95	6.92	432.9
2 Mono	BMDC WT	Epitope	None	6.1	0.92	4.25	312
2 Mono	BMDC WT	Epitope	None	7.2	0.93	4.99	339.3
2 Mono	BMDC WT	Epitope	None	5.2	0.93	3.62	341.9
2 Mono	BMDC WT	Epitope	None	3.6	0.92	2.49	363.1
2 Mono	BMDC WT	Epitope	None	6.1	0.93	4.19	313.3
2 Mono	BMDC WT	Epitope	None	11	0.94	7.57	380.5
2 Mono	BMDC WT	Epitope	None	11	0.94	7.57	476.4
2 Mono	BMDC WT	Epitope	None	7.2	0.94	4.99	430.2
2 Mono	BMDC WT	Epitope	None	5.4	0.93	3.74	398.4
2 Mono	BMDC WT	Epitope	None	7.7	0.92	5.32	464.2
2 Mono	BMDC WT	Epitope	None	7.7	0.92	5.35	472.4
2 Mono	BMDC WT	Epitope	None	9.6	0.94	6.62	408.5
2 Mono	BMDC WT	Epitope	None	11.3	0.97	7.78	502.7
2 Mono	BMDC WT	Epitope	None	13	0.92	9	597.3
2 Mono	BMDC WT	Epitope	None	11.6	0.92	7.99	523
2 Mono	BMDC WT	Epitope	None	8.9	0.94	6.15	538.8
2 Mono	BMDC WT	Epitope	None	6.4	0.91	4.43	405.6
2 Mono	BMDC WT	Epitope	None	8.3	0.92	5.76	646.1
2 Mono	BMDC WT	Epitope	None	11.4	0.91	7.87	626.9
2 Mono	BMDC WT	Epitope	None	10.1	0.93	6.98	437.8
2 Mono	BMDC WT	Epitope	None	10.2	0.91	7.04	402.5
2 Mono	BMDC WT	Epitope	None	8.7	0.91	6.03	434.7
2 Mono	BMDC WT	Epitope	None	2.3	0.93	1.57	143.6
2 Mono	BMDC WT	Epitope	None	3.7	0.91	2.58	231
2 Mono	BMDC WT	Epitope	None	6.9	0.91	4.78	421.4
2 Mono	BMDC WT	Epitope	None	2.3	0.91	1.57	327.5
2 Mono	BMDC WT	Epitope	None	3.1	0.95	2.17	135.5
2 Mono	BMDC WT	Epitope	None	2.4	0.91	1.69	252.6
2 Mono	BMDC WT	Epitope	None	2.9	0.92	1.99	169.3
2 Mono	BMDC WT	Epitope	None	2.8	0.95	1.93	220
2 Mono	BMDC WT	Epitope	None	3.9	0.93	2.67	256.8
2 Mono	BMDC WT	Epitope	None	2.7	0.95	1.84	119.4
2 Mono	BMDC WT	Epitope	None	2.7	0.96	1.87	246.5
2 Mono	BMDC WT	Epitope	None	2.9	0.91	2.02	390.4
2 Mono	BMDC WT	Epitope	None	4	0.93	2.73	292.5
2 Mono	BMDC WT	Epitope	None	3.5	0.93	2.41	251.2
6 Tri	BMDC WT	Epitope	None	2.5	0.91	2.61	69.1
6 Tri	BMDC WT	Epitope	None	2.3	0.92	2.38	221.5
6 Tri	BMDC WT	Epitope	None	3.2	0.92	3.39	173.2
6 Tri	BMDC WT	Epitope	None	2.1	0.97	2.2	104.1
6 Tri	BMDC WT	Epitope	None	2.2	0.93	2.26	72.6
6 Tri	BMDC WT	Epitope	None	2.6	0.96	2.73	227.4
6 Tri	BMDC WT	Epitope	None	3.4	0.98	3.5	335.3
6 Tri	BMDC WT	Epitope	None	3	0.93	3.09	144.4
6 Tri	BMDC WT	Epitope	None	3.3	0.96	3.44	233.4
6 Tri	BMDC WT	Epitope	None	3.1	0.97	3.21	347.8
6 Tri	BMDC WT	Epitope	None	2.2	0.92	2.32	95.4
6 Tri	BMDC WT	Epitope	None	2.6	0.97	2.73	148.7
6 Tri	BMDC WT	Epitope	None	3.5	0.91	3.68	185.2
6 Tri	BMDC WT	Epitope	None	3.3	0.94	3.44	208.6
[truncated: 6,417 more rows]

## Sheet: Fig 4f
Exp No	Control(7)		1 Mono(1)		2 Mono(2)		6 Mono(3)		1 Tri(4)		2 Tri(5)		6 Tri(6)
1	2.68506	2.8788	2.42369	2.32917	1.85145	1.96115	1.95768	1.61509	1.46073	1.86961	0.801763	0.616648	0.300272	0.387325
2	2.68506	2.8788	2.42369	2.32917	1.85145	1.96115	1.95768	1.61509	1.46073	1.86961	0.801763	0.616648	0.300272	0.387325
3	2.2872	2.6642	2.49789	2.6657	2.17793	1.93965	1.51414	1.42698	1.67099	1.87469	1.14442	1.27132		0.434265
4	2.61735	2.85995	2.752	2.24767	2.00826	2.00531	1.57004	1.31016	1.88442	1.66084	1.39296	1.22896	0.409526	0.437985

## Sheet: Fig 4d
Exp No	1 Tri(4)		1 Mono(1)		2 Tri(5)		2 Mono(2)		6 Tri(6)		6 Mono(3)		Control(7)
1	866.48	744.547	18.2246	7.8718	739.67	711.569	468.878	326.94	415.333	418.118	351.961	267.849	-23.1238	-28.4181
2	660.373	1168.46	19.8915	23.9776	1725.6	1909.99	575.997	867.184	913.574	1097.76	647.297	867.13	-19.6653	-16.3231
3	1459	1224	-43	24	2022	1371	474	-18	434	294	676	415	-10	-10

## Sheet: Fig 4gh
Probe	Mean_Diffusion_Coefficient_E_BMDCMRko_None	Mean_Diffusion_Coefficient_E_BMDC_None	PI	PIMRko	Tau_E_BMDC_None	Tau_E_BMDCMRko_None	mean_cycle	mean_cycleMRko
1 Mono	603.9	369.6	0.02494	0.012	87	175.5	2.46	1.52
2 Mono	339.1	370.9	0.2383	0.012	98	157.5	1.97	0.55
6 Mono	573.6	310.1	0.2811	0.012	77	180	1.62	0.72
1 Tri	375	266	0.515	0.012	89	169	1.72	1.02
2 Tri	457.2	250.7	0.7052	0.012	72	143	0.98	0.27
6 Tri	297.7	282.7	0.3092	0.012	70	116	0.39	0.02
Control	445.3	411.3	0.01214	0.012	93	163	2.69	1.39

## Sheet: Fig 5ac
Cell_Type	Adjuvant	Probe	Probe_Type	Tau	Density	Total_Track_Duration
BMDM	M0	6 Tri	Simple	86	1.72	7.1
BMDM	M0	6 Tri	Simple	222	6.41	146.163
BMDM	M0	6 Tri	Simple	205	7.25	303.386
BMDM	M0	6 Tri	Simple	127	11.11	280.079
BMDM	M0	6 Tri	Simple	121	5.76	120.71
BMDM	M0	6 Tri	Simple	64	4.57	107.41
BMDM	M0	6 Tri	Simple	193	4.81	65.354
BMDM	M0	6 Tri	Simple	383	1.84	137.819
BMDM	M0	6 Tri	Simple	180	7.48	243.582
BMDM	M0	6 Tri	Simple	277	10.81	340.587
BMDM	M0	6 Tri	Simple	163	12.83	305.08
BMDM	M0	6 Tri	Simple	269	12	280.83
BMDM	M0	6 Tri	Simple	147	5.17	200.972
BMDM	M0	6 Tri	Simple	24	2.38	33.752
BMDM	M0	6 Tri	Simple	170	6.77	142.962
BMDM	M0	6 Tri	Simple	120	8.55	261.079
BMDM	M0	6 Tri	Simple	224	9.5	337.989
BMDM	M0	6 Tri	Simple	305	12.89	313.73
BMDM	M0	6 Tri	Simple	197	12.59	318.579
BMDM	M0	6 Tri	Simple	216	6.47	148.61
BMDM	M0	6 Tri	Simple	37	8.43	222.42
BMDM	M0	6 Tri	Simple	353	4.45	118.264
BMDM	M0	6 Tri	Simple	113	3.03	54.355
BMDM	M0	6 Tri	Simple	235	6.89	204.374
BMDM	M0	6 Tri	Simple	114	8.26	169.516
BMDM	M0	6 Tri	Simple	274	16.69	337.828
BMDM	M0	6 Tri	Simple	339	13.13	334.833
BMDM	M0	6 Tri	Simple	187	12.65	219.118
BMDM	M0	6 Tri	Simple	120	11.29	299.031
BMDM	M0	6 Tri	Simple	209	5.05	93.009
BMDM	M0	6 Tri	Simple	248	1.48	21.502
BMDM	M0	6 Tri	Simple	201	4.69	49.15
BMDM	M0	6 Tri	Simple	54	4.45	87.109
BMDM	M0	6 Tri	Simple	264	15.98	345.329
BMDM	M0	6 Tri	Simple	314	9.27	138.857
BMDM	M0	6 Tri	Simple	81	10.28	192.218
BMDM	M0	6 Tri	Simple	119	6.95	259.98
BMDM	M0	6 Tri	Simple	489	1.96	43.605
BMDM	M0	6 Tri	Simple	589	1.37	23.551
BMDM	M0	6 Tri	Simple	229	7.66	191.619
BMDM	M0	6 Tri	Simple	97	4.57	97.308
BMDM	M0	6 Tri	Simple	86	6	116.262
BMDM	M0	6 Tri	Simple	48	2.49	32.552
BMDM	M0	6 Tri	Simple	188	7.19	137.964
BMDM	M0	6 Tri	Simple	116	4.34	57.254
BMDM	M0	6 Tri	Simple	183	3.03	76.808
BMDM	M0	6 Tri	Simple	145	5.29	155.969
BMDM	M0	6 Tri	Simple	32	3.03	84.959
BMDM	M0	6 Tri	Simple	83	2.14	12.95
BMDM	M0	6 Tri	Simple	107	2.49	29.951
BMDM	M0	6 Tri	Simple	95	10.39	156.91
BMDM	M0	6 Tri	Simple	143	8.85	175.568
BMDM	M0	6 Tri	Simple	145	8.2	103.305
BMDM	M0	6 Tri	Simple	172	7.78	86.054
BMDM	M0	6 Tri	Simple	144	3.44	33.35
BMDM	M0	6 Tri	Simple	69	2.2	16.951
BMDM	M0	6 Tri	Simple	128	4.93	104.012
BMDM	M0	6 Tri	Simple	310	4.1	219.028
BMDM	M0	6 Tri	Simple	265	3.8	95.258
BMDM	M0	6 Tri	Simple	155	4.63	95.658
BMDM	M0	6 Tri	Simple	257	1.19	13.601
BMDM	M0	6 Tri	Simple	221	4.34	39.252
BMDM	M0	6 Tri	Simple	279	8.43	158.462
BMDM	M0	6 Tri	Simple	195	7.84	92.904
BMDM	M0	6 Tri	Simple	138	7.9	129.312
BMDM	M0	6 Tri	Simple	121	10.93	134.507
BMDM	M0	6 Tri	Simple	202	6.59	76.004
BMDM	M0	6 Tri	Simple	198	2.26	110.014
BMDM	M0	6 Tri	Simple	89	2.79	22.401
BMDM	M0	6 Tri	Simple	166	7.37	145.011
BMDM	M0	6 Tri	Simple	182	7.72	191.066
BMDM	M0	6 Tri	Simple	239	9.21	180.166
BMDM	M0	6 Tri	Simple	151	10.81	243.273
BMDM	M0	6 Tri	Simple	141	3.5	197.327
BMDM	M0	6 Tri	Simple	199	1.31	20.501
BMDM	M0	6 Tri	Simple	164	2.32	24.401
BMDM	M0	6 Tri	Simple	344	5.76	73.504
BMDM	M0	6 Tri	Simple	54	2.85	34.751
BMDM	M0	6 Tri	Simple	290	8.67	114.256
BMDM	M0	6 Tri	Simple	181	6.06	70.053
BMDM	M0	6 Tri	Simple	19	2.61	25.801
BMDM	M0	6 Tri	Simple	134	3.39	139.868
BMDM	M0	6 Tri	Simple	280	2.97	103.912
BMDM	M0	6 Tri	Simple	281	1.78	56.657
BMDM	M0	6 Tri	Simple	189	12.95	240.62
BMDM	M0	6 Tri	Simple	131	9.38	225.672
BMDM	M0	6 Tri	Simple	216	11.88	225.272
BMDM	M0	6 Tri	Simple	232	7.01	218.226
BMDM	M0	6 Tri	Simple	250	4.69	112.06
BMDM	M0	6 Tri	Simple	219	7.19	144.511
BMDM	M0	6 Tri	Simple	280	1.19	12.15
BMDM	M0	6 Tri	Simple	22	1.84	23.802
BMDM	M0	6 Tri	Simple	159	1.66	14.551
BMDM	M0	6 Tri	Simple	249	2.02	24.952
BMDM	M0	6 Tri	Simple	134	1.9	108.113
BMDM	M0	6 Tri	Simple	150	4.16	182.725
BMDM	M0	6 Tri	Simple	155	6.24	230.229
BMDM	M0	6 Tri	Simple	176	8.97	204.568
BMDM	M0	6 Tri	Simple	120	10.33	341.34
BMDM	M0	6 Tri	Simple	185	5.35	120.76
BMDM	M0	6 Tri	Simple	187	4.1	68.756
BMDM	M0	6 Tri	Simple	34	1.43	11.5
BMDM	M0	6 Tri	Simple	473	3.21	485.268
BMDM	M0	6 Tri	Simple	33	2.02	40.504
BMDM	M0	6 Tri	Simple	167	3.03	31.852
BMDM	M0	6 Tri	Simple	115	3.39	97.511
BMDM	M0	6 Tri	Simple	32	3.21	99.712
BMDM	M0	6 Tri	Simple	44	4.28	93.06
BMDM	M0	6 Tri	Simple	207	9.86	327.189
BMDM	M0	6 Tri	Simple	50	3.74	131.666
BMDM	M0	6 Tri	Simple	713	1.66	41.954
BMDM	M0	6 Tri	Simple	81	4.34	398.054
BMDM	M0	6 Tri	Simple	328	8.02	482.163
BMDM	M0	6 Tri	Simple	361	1.25	57.707
BMDM	M0	6 Tri	Simple	232	1.25	36.054
BMDM	M0	6 Tri	Simple	158	1.54	17.551
BMDM	M0	6 Tri	Simple	367	4.22	91.657
BMDM	M0	6 Tri	Simple	153	4.81	221.679
BMDM	M0	6 Tri	Simple	120	6.71	347.493
BMDM	M0	6 Tri	Simple	142	4.75	306.039
BMDM	M0	6 Tri	Simple	65	1.54	108.864
BMDM	M0	6 Tri	Simple	201	4.75	506.87
BMDM	M0	6 Tri	Simple	170	11.94	415.448
BMDM	M0	6 Tri	Simple	235	2.67	179.372
BMDM	M0	6 Tri	Simple	22	3.39	415.807
BMDM	M0	6 Tri	Simple	338	5.11	334.293
BMDM	M0	6 Tri	Simple	50	3.86	399.707
BMDM	M0	6 Tri	Simple	193	1.43	124.515
BMDM	M0	6 Tri	Simple	84	1.48	18.05
BMDM	M0	6 Tri	Simple	115	4.69	175.119
BMDM	M0	6 Tri	Simple	140	7.48	435.401
BMDM	M0	6 Tri	Simple	176	2.32	116.416
BMDM	M0	6 Tri	Simple	161	6.77	512.42
BMDM	M0	6 Tri	Simple	187	8.85	604.43
BMDM	M0	6 Tri	Simple	193	3.09	195.875
BMDM	M0	6 Tri	Simple	35	3.03	56.304
BMDM	M0	6 Tri	Simple	40	3.03	100.462
BMDM	M0	6 Tri	Simple	256	4.22	171.52
BMDM	M0	6 Tri	Simple	162	7.9	169.466
BMDM	M0	6 Tri	Simple	28	3.98	55.104
BMDM	M0	6 Tri	Simple	86	1.43	11.3
BMDM	M0	6 Tri	Simple	139	2.2	21.45
BMDM	M0	6 Tri	Simple	143	4.16	197.325
BMDM	M0	6 Tri	Simple	39	2.85	218.578
BMDM	M0	6 Tri	Simple	129	4.93	267.335
BMDM	M0	6 Tri	Simple	156	7.01	253.876
BMDM	M0	6 Tri	Simple	150	3.27	617.387
BMDM	M0	6 Tri	Simple	40	5.88	501.818
BMDM	M0	6 Tri	Simple	35	5.05	286.787
BMDM	M0	6 Tri	Simple	190	4.63	289.136
BMDM	M0	6 Tri	Simple	154	5.41	507.219
BMDM	M0	6 Tri	Simple	137	5.7	193.973
BMDM	M0	6 Tri	Simple	367	5.52	171.421
BMDM	M0	6 Tri	Simple	184	4.99	80.159
BMDM	M0	6 Tri	Simple	148	9.98	224.972
BMDM	M0	6 Tri	Simple	235	8.43	430.155
BMDM	M0	6 Tri	Simple	105	2.67	199.727
BMDM	M0	6 Tri	Simple	136	3.44	227.98
BMDM	M0	6 Tri	Simple	148	2.08	67.459
BMDM	M0	6 Tri	Simple	44	3.33	147.668
BMDM	M0	6 Tri	Simple	223	7.54	522.921
BMDM	M0	6 Tri	Simple	228	4.22	577.832
BMDM	M0	6 Tri	Simple	280	5.35	381.653
BMDM	M0	6 Tri	Simple	332	2.73	74.705
BMDM	M0	6 Tri	Simple	140	4.81	356.999
BMDM	M0	6 Tri	Simple	252	6.47	285.783
BMDM	M0	6 Tri	Simple	146	6.95	191.421
BMDM	M0	6 Tri	Simple	188	6.71	165.566
BMDM	M0	6 Tri	Simple	187	5.46	108.809
BMDM	M0	6 Tri	Simple	164	7.9	432.053
BMDM	M0	6 Tri	Simple	71	6	148.212
BMDM	M0	6 Tri	Simple	130	6.89	207.972
BMDM	M0	6 Tri	Simple	33	2.85	213.779
BMDM	M0	6 Tri	Simple	83	3.8	329.998
BMDM	M0	6 Tri	Simple	222	4.69	545.426
BMDM	M0	6 Tri	Simple	382	5.52	582.983
BMDM	M0	6 Tri	Simple	119	6.71	270.483
BMDM	M0	6 Tri	Simple	41	5.64	171.818
BMDM	M0	6 Tri	Simple	208	4.22	222.779
BMDM	M0	6 Tri	Simple	156	6.71	254.38
BMDM	M0	6 Tri	Simple	140	7.6	256.431
BMDM	M0	6 Tri	Simple	134	9.62	256.078
BMDM	M0	6 Tri	Simple	50	1.54	19.452
BMDM	M0	6 Tri	Simple	174	11.82	320.08
BMDM	M0	6 Tri	Simple	222	6.53	385.549
BMDM	M0	6 Tri	Simple	138	7.42	341.391
BMDM	M0	6 Tri	Simple	175	11.4	295.227
BMDM	M0	6 Tri	Simple	48	1.54	54.006
BMDM	M0	6 Tri	Simple	229	4.57	499.168
BMDM	M0	6 Tri	Simple	25	3.68	405.908
BMDM	M0	6 Tri	Simple	583	5.41	607.882
BMDM	M0	6 Tri	Simple	106	5.58	166.717
BMDM	M0	6 Tri	Simple	110	4.57	391.503
BMDM	M0	6 Tri	Simple	134	3.62	155.768
BMDM	M0	6 Tri	Simple	66	4.4	80.856
BMDM	M0	6 Tri	Simple	127	3.15	156.469
BMDM	M0	6 Tri	Simple	170	3.8	192.325
BMDM	M0	6 Tri	Simple	265	8.55	330.991
BMDM	M0	6 Tri	Simple	178	11.52	322.983
BMDM	M0	6 Tri	Simple	18	3.44	597.385
BMDM	M0	6 Tri	Simple	206	11.88	376.743
BMDM	M0	6 Tri	Simple	564	2.32	162.523
BMDM	M0	6 Tri	Simple	68	2.61	274.788
BMDM	M0	6 Tri	Simple	216	2.73	139.469
BMDM	M0	6 Tri	Simple	43	6.18	104.307
BMDM	M0	6 Tri	Simple	69	2.79	33.802
BMDM	M0	6 Tri	Simple	562	2.79	130.964
BMDM	M0	6 Tri	Simple	125	8.49	201.87
BMDM	M0	6 Tri	Simple	71	4.04	61.153
BMDM	M0	6 Tri	Simple	142	2.97	61.655
BMDM	M0	6 Tri	Simple	411	4.51	136.861
BMDM	M0	6 Tri	Simple	156	9.38	286.734
BMDM	M0	6 Tri	Simple	232	11.76	488.461
BMDM	M0	6 Tri	Simple	86	5.58	362.848
BMDM	M0	6 Tri	Simple	420	7.54	426.004
BMDM	M0	6 Tri	Simple	150	1.54	152.37
BMDM	M0	6 Tri	Simple	128	3.56	510.272
BMDM	M0	6 Tri	Simple	458	4.99	353.546
BMDM	M0	6 Tri	Simple	107	4.04	79.258
BMDM	M0	6 Tri	Simple	192	1.43	15.951
BMDM	M0	6 Tri	Simple	135	3.98	38.903
BMDM	M0	6 Tri	Simple	172	9.03	172.317
BMDM	M0	6 Tri	Simple	177	8.61	323.785
BMDM	M0	6 Tri	Simple	164	6.59	502.918
BMDM	M0	6 Tri	Simple	174	5.64	453.962
BMDM	M0	6 Tri	Simple	300	6.18	177.17
BMDM	M0	6 Tri	Simple	104	1.43	451.116
BMDM	M0	6 Tri	Simple	755	2.67	178.173
BMDM	M0	6 Tri	Simple	289	1.19	89.613
BMDM	M0	6 Tri	Simple	302	5.05	89.959
BMDM	M0	6 Tri	Simple	203	6.95	270.332
BMDM	M0	6 Tri	Simple	154	7.19	285.885
BMDM	M0	6 Tri	Simple	164	11.11	312.732
BMDM	M0	6 Tri	Simple	187	7.78	301.789
BMDM	M0	6 Tri	Simple	204	9.09	244.226
BMDM	M0	6 Tri	Simple	198	9.33	197.617
BMDM	M0	6 Tri	Simple	136	3.98	117.162
BMDM	M0	6 Tri	Simple	132	5.64	171.568
BMDM	M0	6 Tri	Simple	130	7.48	81.354
BMDM	M0	6 Tri	Simple	292	6.18	173.218
BMDM	M0	6 Tri	Simple	162	2.61	18.25
BMDM	M0	6 Tri	Simple	88	1.48	56.708
BMDM	M0	6 Tri	Simple	142	2.91	39.854
BMDM	M0	6 Tri	Simple	113	1.37	9
BMDM	M0	6 Tri	Simple	189	2.61	51.805
BMDM	M0	6 Tri	Simple	276	1.84	51.653
BMDM	M0	6 Tri	Simple	88	2.44	147.968
BMDM	M0	6 Tri	Simple	95	1.6	11.7
BMDM	M0	6 Tri	Simple	363	1.25	18.35
BMDM	M0	6 Tri	Simple	29	1.25	7.05
BMDM	M0	6 Tri	Simple	93	5.29	160.966
BMDM	M0	6 Tri	Simple	192	3.98	75.008
BMDM	M0	6 Tri	Simple	185	3.09	128.614
BMDM	M0	6 Tri	Simple	286	2.97	44.752
BMDM	M0	6 Tri	Simple	136	4.1	105.91
BMDM	M0	6 Tri	Simple	165	1.37	14.501
BMDM	M0	6 Tri	Simple	57	2.02	27.452
BMDM	M0	6 Tri	Simple	230	2.97	74.058
BMDM	M0	6 Tri	Simple	107	3.68	128.313
BMDM	M0	6 Tri	Simple	159	4.87	173.621
BMDM	M0	6 Tri	Simple	173	3.56	208.026
BMDM	M0	6 Tri	Simple	272	6.53	294.286
BMDM	M0	6 Tri	Simple	118	1.48	21.102
BMDM	M0	6 Tri	Simple	684	1.31	7
BMDM	M0	6 Tri	Simple	117	5.05	263.434
BMDM	M0	6 Tri	Simple	233	12.35	265.276
BMDM	M0	6 Tri	Simple	233	14.26	351.235
BMDM	M0	6 Tri	Simple	212	11.7	301.135
BMDM	M0	6 Tri	Simple	124	7.25	137.161
BMDM	M0	6 Tri	Simple	686	1.96	145.719
BMDM	M0	6 Tri	Simple	279	1.48	44.254
BMDM	M0	6 Tri	Simple	176	9.33	301.531
BMDM	M0	6 Tri	Simple	272	11.29	442.153
BMDM	M0	6 Tri	Simple	184	11.7	325.333
BMDM	M0	6 Tri	Simple	243	9.5	413.999
BMDM	M0	6 Tri	Simple	309	5.05	99.309
BMDM	M0	6 Tri	Simple	189	3.21	93.46
BMDM	M0	6 Tri	Simple	67	4.87	131.166
BMDM	M0	6 Tri	Simple	82	5.17	318.894
BMDM	M0	6 Tri	Simple	176	4.75	493.771
BMDM	M0	6 Tri	Simple	77	5.29	502.465
BMDM	M0	6 Tri	Simple	206	5.88	398.251
BMDM	M0	6 Tri	Simple	60	1.54	216.331
BMDM	M0	6 Tri	Simple	102	5.88	147.613
BMDM	M0	6 Tri	Simple	172	5.23	173.519
BMDM	M0	6 Tri	Simple	243	7.96	246.53
BMDM	M0	6 Tri	Simple	66	7.78	336.691
BMDM	M0	6 Tri	Simple	156	6.77	225.875
BMDM	M0	6 Tri	Simple	147	3.21	56.256
BMDM	M0	6 Tri	Simple	390	6.71	332.541
BMDM	M0	6 Tri	Simple	67	2.38	93.962
BMDM	M0	6 Tri	Simple	126	3.98	244.384
BMDM	M0	6 Tri	Simple	251	7.48	377.549
BMDM	M0	6 Tri	Simple	244	6.89	267.485
BMDM	M0	6 Tri	Simple	99	1.66	17.951
BMDM	M0	6 Tri	Simple	256	3.86	132.765
BMDM	M0	6 Tri	Simple	132	1.96	154.871
BMDM	M0	6 Tri	Simple	230	3.09	74.706
BMDM	M0	6 Tri	Simple	35	1.6	14.1
BMDM	M0	6 Tri	Simple	15	1.37	81.959
BMDM	M0	6 Tri	Simple	106	2.26	73.71
BMDM	M0	6 Tri	Simple	327	2.79	103.461
BMDM	M0	6 Tri	Simple	96	4.57	89.709
BMDM	M0	6 Tri	Simple	164	7.37	133.76
BMDM	M0	6 Tri	Simple	86	5.82	86.503
BMDM	M0	6 Tri	Simple	177	5.35	82.858
BMDM	M0	6 Tri	Simple	43	4.1	43.002
BMDM	M0	6 Tri	Simple	138	7.13	214.974
BMDM	M0	6 Tri	Simple	61	6.65	153.912
BMDM	M0	6 Tri	Simple	219	1.6	92.763
BMDM	M0	6 Tri	Simple	232	2.61	31.101
BMDM	M0	6 Tri	Simple	62	3.27	61.506
BMDM	M0	6 Tri	Simple	103	8.55	246.276
BMDM	M0	6 Tri	Simple	223	4.4	144.566
BMDM	M0	6 Tri	Simple	243	7.01	251.23
BMDM	M0	6 Tri	Simple	137	7.42	130.663
BMDM	M0	6 Tri	Simple	204	6.71	66.001
BMDM	M0	6 Tri	Simple	102	2.55	36.254
BMDM	M0	6 Tri	Simple	196	3.15	39.151
BMDM	M0	6 Tri	Simple	103	6.77	114.759
BMDM	M0	6 Tri	Simple	244	3.98	104.059
BMDM	M0	6 Tri	Simple	215	6.95	180.268
BMDM	M0	6 Tri	Simple	107	4.4	144.167
BMDM	M0	6 Tri	Simple	34	1.54	23.752
BMDM	M0	6 Tri	Simple	517	2.2	35.352
BMDM	M0	6 Tri	Simple	195	5.29	89.206
BMDM	M0	6 Tri	Simple	236	4.16	99.961
BMDM	M0	6 Tri	Simple	169	7.37	224.675
BMDM	M0	6 Tri	Simple	161	7.01	187.171
BMDM	M0	6 Tri	Simple	114	2.32	36.501
BMDM	M0	6 Tri	Simple	249	4.34	86.506
BMDM	M0	6 Tri	Simple	185	8.14	139.861
BMDM	M0	6 Tri	Simple	74	3.21	140.719
BMDM	M0	6 Tri	Simple	79	1.25	9.65
BMDM	M0	6 Tri	Simple	12	1.84	97.86
BMDM	M0	6 Tri	Simple	127	6.12	88.606
BMDM	M0	6 Tri	Simple	30	5.64	81.956
BMDM	M0	6 Tri	Simple	216	4.57	51.301
BMDM	M0	6 Tri	Simple	275	3.56	61.855
BMDM	M0	6 Tri	Simple	46	3.5	17.15
BMDM	M0	6 Tri	Simple	138	1.78	16.8
BMDM	M0	6 Tri	Simple	350	1.48	15.4
BMDM	M0	6 Tri	Simple	207	2.14	32.352
BMDM	M0	6 Tri	Simple	82	1.43	17.85
BMDM	M0	6 Tri	Simple	224	3.15	105.664
BMDM	M0	6 Tri	Simple	196	1.19	9.6
BMDM	M0	6 Tri	Simple	132	1.48	39.403
BMDM	M0	6 Tri	Simple	71	2.55	128.817
BMDM	M0	6 Tri	Simple	587	2.14	31.201
BMDM	M0	6 Tri	Simple	77	2.97	218.829
BMDM	M0	6 Tri	Simple	189	6.77	258.782
BMDM	M0	6 Tri	Simple	174	3.44	170.871
BMDM	M0	6 Tri	Simple	111	1.9	31.702
BMDM	M0	6 Tri	Simple	147	4.16	260.485
BMDM	M0	6 Tri	Simple	164	5.29	242.781
BMDM	M0	6 Tri	Simple	194	5.35	210.672
BMDM	M0	6 Tri	Simple	358	3.21	98.011
BMDM	M0	6 Tri	Simple	258	3.98	61.955
BMDM	M0	6 Tri	Simple	51	2.14	31.552
BMDM	M0	6 Tri	Simple	75	5.23	215.476
BMDM	M0	6 Tri	Simple	107	10.57	449.355
BMDM	M0	6 Tri	Simple	141	2.73	81.957
BMDM	M0	6 Tri	Simple	407	2.61	52.105
BMDM	M0	6 Tri	Simple	113	4.75	69.453
BMDM	M0	6 Tri	Simple	271	4.34	78.106
BMDM	M0	6 Tri	Simple	144	1.9	29.801
BMDM	M0	6 Tri	Simple	123	1.25	20.451
BMDM	M0	6 Tri	Simple	38	1.72	34.652
BMDM	M0	6 Tri	Simple	62	2.32	55.655
BMDM	M0	6 Tri	Simple	138	4.93	230.73
BMDM	M0	6 Tri	Simple	229	5.58	170.969
BMDM	M0	6 Tri	Simple	309	1.78	56.405
BMDM	M0	6 Tri	Simple	291	1.78	38.353
BMDM	M0	6 Tri	Simple	210	6.41	167.618
BMDM	M0	6 Tri	Simple	63	1.43	46.356
BMDM	M0	6 Tri	Simple	698	2.02	133.619
BMDM	M0	6 Tri	Simple	167	10.39	376.092
BMDM	M0	6 Tri	Simple	273	5.52	232.525
BMDM	M0	6 Tri	Simple	95	1.19	68.009
BMDM	M0	6 Tri	Simple	170	2.97	46.403
BMDM	M0	6 Tri	Simple	114	2.44	36.053
BMDM	M0	6 Tri	Simple	67	1.31	13.85
BMDM	M1	6 Tri	Simple	36	1.9	39.353
BMDM	M1	6 Tri	Simple	731	1.66	26.802
BMDM	M1	6 Tri	Simple	261	1.9	43.654
BMDM	M1	6 Tri	Simple	167	2.26	95.562
BMDM	M1	6 Tri	Simple	32	1.6	9.1
BMDM	M1	6 Tri	Simple	220	3.74	82.707
BMDM	M1	6 Tri	Simple	127	6.3	190.17
BMDM	M1	6 Tri	Simple	93	2.97	83.51
BMDM	M1	6 Tri	Simple	113	2.79	31.052
BMDM	M1	6 Tri	Simple	104	3.09	45.902
BMDM	M1	6 Tri	Simple	83	2.85	44.502
BMDM	M1	6 Tri	Simple	306	2.67	21.851
BMDM	M1	6 Tri	Simple	110	2.79	54.506
BMDM	M1	6 Tri	Simple	70	5.64	81.955
BMDM	M1	6 Tri	Simple	29	3.15	28.5
BMDM	M1	6 Tri	Simple	23	1.6	13.101
BMDM	M1	6 Tri	Simple	70	3.92	45.602
BMDM	M1	6 Tri	Simple	150	2.44	19.1
BMDM	M1	6 Tri	Simple	24	2.14	24.001
BMDM	M1	6 Tri	Simple	57	4.4	67.255
BMDM	M1	6 Tri	Simple	114	2.73	35.903
BMDM	M1	6 Tri	Simple	143	4.16	96.809
BMDM	M1	6 Tri	Simple	69	3.68	87.359
BMDM	M1	6 Tri	Simple	43	2.2	13.25
BMDM	M1	6 Tri	Simple	130	3.27	26.4
BMDM	M1	6 Tri	Simple	77	1.84	50.407
BMDM	M1	6 Tri	Simple	112	3.33	34.353
BMDM	M1	6 Tri	Simple	70	1.9	22.801
BMDM	M1	6 Tri	Simple	207	2.49	21.1
BMDM	M1	6 Tri	Simple	237	5.35	101.408
BMDM	M1	6 Tri	Simple	36	2.91	19.15
BMDM	M1	6 Tri	Simple	94	1.54	25.702
BMDM	M1	6 Tri	Simple	171	3.56	51.954
BMDM	M1	6 Tri	Simple	149	2.91	50.204
BMDM	M1	6 Tri	Simple	92	4.16	57.703
BMDM	M1	6 Tri	Simple	151	2.49	17.1
BMDM	M1	6 Tri	Simple	49	2.55	27.551
BMDM	M1	6 Tri	Simple	120	6.12	94.257
BMDM	M1	6 Tri	Simple	67	3.86	48.453
BMDM	M1	6 Tri	Simple	339	2.44	49.053
BMDM	M1	6 Tri	Simple	36	1.48	12.102
BMDM	M1	6 Tri	Simple	73	1.37	21
BMDM	M1	6 Tri	Simple	57	3.09	24.4
BMDM	M1	6 Tri	Simple	222	4.04	41.752
BMDM	M1	6 Tri	Simple	124	3.27	23.3
BMDM	M1	6 Tri	Simple	18	1.31	14.653
BMDM	M1	6 Tri	Simple	241	7.6	166.164
BMDM	M1	6 Tri	Simple	130	3.8	58.154
BMDM	M1	6 Tri	Simple	298	6.89	93.455
BMDM	M1	6 Tri	Simple	30	1.43	15.45
BMDM	M1	6 Tri	Simple	74	2.79	23.4
BMDM	M1	6 Tri	Simple	118	3.86	27.4
BMDM	M1	6 Tri	Simple	419	1.78	14.901
BMDM	M1	6 Tri	Simple	79	2.08	41.554
BMDM	M1	6 Tri	Simple	96	13.25	446.8
BMDM	M1	6 Tri	Simple	187	10.45	445.008
BMDM	M1	6 Tri	Simple	275	9.62	150.257
BMDM	M1	6 Tri	Simple	129	1.96	27.102
BMDM	M1	6 Tri	Simple	216	1.19	6.05
BMDM	M1	6 Tri	Simple	174	10.22	247.272
BMDM	M1	6 Tri	Simple	223	15.56	653.376
BMDM	M1	6 Tri	Simple	123	8.91	487.713
BMDM	M1	6 Tri	Simple	198	13.96	497.904
BMDM	M1	6 Tri	Simple	145	4.69	121.863
BMDM	M1	6 Tri	Simple	20	1.84	10.85
BMDM	M1	6 Tri	Simple	305	5.17	31
BMDM	M1	6 Tri	Simple	50	3.98	58.105
BMDM	M1	6 Tri	Simple	119	8.37	246.877
BMDM	M1	6 Tri	Simple	305	12.47	520.566
BMDM	M1	6 Tri	Simple	232	10.99	546.42
BMDM	M1	6 Tri	Simple	253	15.92	666.43
BMDM	M1	6 Tri	Simple	231	8.37	190.619
BMDM	M1	6 Tri	Simple	155	1.66	80.861
BMDM	M1	6 Tri	Simple	185	3.15	43.203
BMDM	M1	6 Tri	Simple	204	9.5	419.754
BMDM	M1	6 Tri	Simple	188	14.26	525.907
BMDM	M1	6 Tri	Simple	211	18.53	409.037
BMDM	M1	6 Tri	Simple	251	9.8	134.109
BMDM	M1	6 Tri	Simple	202	8.73	192.07
BMDM	M1	6 Tri	Simple	43	1.37	8.3
BMDM	M1	6 Tri	Simple	204	3.68	106.661
BMDM	M1	6 Tri	Simple	244	1.78	118.465
BMDM	M1	6 Tri	Simple	130	1.66	8.3
BMDM	M1	6 Tri	Simple	279	10.57	310.984
BMDM	M1	6 Tri	Simple	178	9.86	488.164
BMDM	M1	6 Tri	Simple	252	14.37	495.56
BMDM	M1	6 Tri	Simple	152	7.25	231.774
BMDM	M1	6 Tri	Simple	111	4.28	254.183
BMDM	M1	6 Tri	Simple	53	2.79	39.001
BMDM	M1	6 Tri	Simple	46	6.36	377.847
BMDM	M1	6 Tri	Simple	55	2.38	100.112
BMDM	M1	6 Tri	Simple	305	7.84	140.511
BMDM	M1	6 Tri	Simple	155	9.44	302.236
BMDM	M1	6 Tri	Simple	188	6.36	188.871
BMDM	M1	6 Tri	Simple	169	5.05	75.956
BMDM	M1	6 Tri	Simple	152	5.23	279.386
BMDM	M1	6 Tri	Simple	441	6.24	449.858
BMDM	M1	6 Tri	Simple	247	3.86	196.375
BMDM	M1	6 Tri	Simple	153	5.64	112.76
BMDM	M1	6 Tri	Simple	151	2.79	17.95
BMDM	M1	6 Tri	Simple	41	2.26	35.102
BMDM	M1	6 Tri	Simple	331	2.38	10.45
BMDM	M1	6 Tri	Simple	169	8.08	335.69
BMDM	M1	6 Tri	Simple	337	7.37	426.103
BMDM	M1	6 Tri	Simple	120	8.49	349.692
BMDM	M1	6 Tri	Simple	72	2.08	20.45
BMDM	M1	6 Tri	Simple	103	2.08	19.851
BMDM	M1	6 Tri	Simple	44	2.61	14.95
BMDM	M1	6 Tri	Simple	275	3.09	59.956
BMDM	M1	6 Tri	Simple	139	1.72	7.65
BMDM	M1	6 Tri	Simple	174	3.03	21.1
BMDM	M1	6 Tri	Simple	262	2.67	40.453
BMDM	M1	6 Tri	Simple	91	1.72	15.9
BMDM	M1	6 Tri	Simple	79	2.44	32.952
BMDM	M1	6 Tri	Simple	61	1.78	24.201
BMDM	M1	6 Tri	Simple	236	1.19	51.256
BMDM	M1	6 Tri	Simple	36	1.48	12.9
BMDM	M1	6 Tri	Simple	376	1.43	18.151
BMDM	M1	6 Tri	Simple	45	2.08	19.751
BMDM	M1	6 Tri	Simple	212	1.9	66.607
BMDM	M1	6 Tri	Simple	102	2.79	97.061
BMDM	M1	6 Tri	Simple	42	1.78	52.907
BMDM	M1	6 Tri	Simple	120	3.92	46.903
BMDM	M1	6 Tri	Simple	32	2.14	14.05
BMDM	M1	6 Tri	Simple	44	1.31	8.3
BMDM	M1	6 Tri	Simple	144	1.96	19.201
BMDM	M1	6 Tri	Simple	130	3.62	71.608
BMDM	M1	6 Tri	Simple	125	3.09	26.6
BMDM	M1	6 Tri	Simple	503	1.37	58.259
BMDM	M1	6 Tri	Simple	126	1.78	35.003
BMDM	M1	6 Tri	Simple	57	2.61	50.456
BMDM	M1	6 Tri	Simple	46	1.66	41.104
BMDM	M1	6 Tri	Simple	142	7.48	87.556
BMDM	M1	6 Tri	Simple	206	11.17	268.179
BMDM	M1	6 Tri	Simple	205	7.37	130.96
BMDM	M1	6 Tri	Simple	248	3.44	138.067
BMDM	M1	6 Tri	Simple	95	1.6	81.61
BMDM	M1	6 Tri	Simple	16	1.19	3.7
BMDM	M1	6 Tri	Simple	38	1.9	49.055
BMDM	M1	6 Tri	Simple	118	2.85	110.363
BMDM	M1	6 Tri	Simple	234	7.31	142.213
BMDM	M1	6 Tri	Simple	39	2.97	53.006
BMDM	M1	6 Tri	Simple	166	11.76	287.729
BMDM	M1	6 Tri	Simple	151	5.46	108.21
BMDM	M1	6 Tri	Simple	213	4.57	43.451
BMDM	M1	6 Tri	Simple	37	1.37	13.651
BMDM	M1	6 Tri	Simple	71	1.66	37.902
BMDM	M1	6 Tri	Simple	225	1.37	24.952
BMDM	M1	6 Tri	Simple	463	1.48	28.852
BMDM	M1	6 Tri	Simple	28	1.66	32.202
BMDM	M1	6 Tri	Simple	134	2.61	47.456
BMDM	M1	6 Tri	Simple	23	3.98	79.16
BMDM	M1	6 Tri	Simple	81	5.82	133.314
BMDM	M1	6 Tri	Simple	170	2.32	20.001
BMDM	M1	6 Tri	Simple	66	3.92	105.763
BMDM	M1	6 Tri	Simple	109	7.54	63.751
BMDM	M1	6 Tri	Simple	188	3.56	43.653
BMDM	M1	6 Tri	Simple	206	1.6	8.75
BMDM	M1	6 Tri	Simple	18	1.78	11.5
BMDM	M1	6 Tri	Simple	200	2.97	26.451
BMDM	M1	6 Tri	Simple	55	1.54	8.7
BMDM	M1	6 Tri	Simple	83	3.56	85.51
BMDM	M1	6 Tri	Simple	207	4.81	59.102
BMDM	M1	6 Tri	Simple	257	4.51	55.004
BMDM	M1	6 Tri	Simple	556	3.33	119.663
BMDM	M1	6 Tri	Simple	198	2.55	61.106
BMDM	M1	6 Tri	Simple	107	6.3	81.656
BMDM	M1	6 Tri	Simple	87	9.15	211.923
BMDM	M1	6 Tri	Simple	135	6.47	82.207
BMDM	M1	6 Tri	Simple	127	1.6	10.75
BMDM	M1	6 Tri	Simple	118	3.74	52.004
BMDM	M1	6 Tri	Simple	258	3.09	30.302
BMDM	M1	6 Tri	Simple	74	2.49	63.707
BMDM	M1	6 Tri	Simple	17	1.54	16.351
BMDM	M1	6 Tri	Simple	20	2.02	26.452
BMDM	M1	6 Tri	Simple	35	2.67	29.201
BMDM	M1	6 Tri	Simple	274	5.23	56.903
BMDM	M1	6 Tri	Simple	112	1.96	35.153
BMDM	M1	6 Tri	Simple	54	4.45	38.802
BMDM	M1	6 Tri	Simple	56	5.82	92.256
BMDM	M1	6 Tri	Simple	132	4.28	50.254
BMDM	M1	6 Tri	Simple	1098	2.55	40.152
BMDM	M1	6 Tri	Simple	192	2.38	27.752
BMDM	M1	6 Tri	Simple	315	1.9	11.1
BMDM	M1	6 Tri	Simple	62	1.48	70.81
BMDM	M1	6 Tri	Simple	142	2.08	24.653
BMDM	M1	6 Tri	Simple	139	1.96	11.05
BMDM	M1	6 Tri	Simple	289	1.37	16.351
BMDM	M1	6 Tri	Simple	38	4.34	57.454
BMDM	M1	6 Tri	Simple	42	3.98	64.505
BMDM	M1	6 Tri	Simple	54	2.02	33.901
BMDM	M1	6 Tri	Simple	226	4.69	38.603
BMDM	M1	6 Tri	Simple	106	2.61	57.207
BMDM	M1	6 Tri	Simple	85	4.1	50.704
BMDM	M1	6 Tri	Simple	35	1.37	11.701
BMDM	M1	6 Tri	Simple	270	1.25	12.4
BMDM	M1	6 Tri	Simple	387	2.26	36.202
BMDM	M1	6 Tri	Simple	176	8.26	63.851
BMDM	M1	6 Tri	Simple	71	4.87	91.759
BMDM	M1	6 Tri	Simple	101	1.84	30.102
BMDM	M1	6 Tri	Simple	36	1.9	22.401
BMDM	M1	6 Tri	Simple	49	1.66	49.603
BMDM	M1	6 Tri	Simple	190	3.15	95.711
BMDM	M1	6 Tri	Simple	130	5.11	102.559
BMDM	M1	6 Tri	Simple	30	1.84	21.1
BMDM	M1	6 Tri	Simple	163	1.66	15.75
BMDM	M1	6 Tri	Simple	51	3.68	28.2
BMDM	M1	6 Tri	Simple	41	2.32	35.053
BMDM	M1	6 Tri	Simple	51	4.51	27.401
BMDM	M1	6 Tri	Simple	279	2.73	27.201
BMDM	M1	6 Tri	Simple	151	3.86	15.75
BMDM	M1	6 Tri	Simple	101	2.32	36.052
BMDM	M1	6 Tri	Simple	131	5.17	88.658
BMDM	M1	6 Tri	Simple	83	4.69	99.657
BMDM	M1	6 Tri	Simple	137	4.81	67.255
BMDM	M1	6 Tri	Simple	190	3.15	35.351
BMDM	M1	6 Tri	Simple	80	3.8	48.404
BMDM	M1	6 Tri	Simple	748	1.31	40.456
BMDM	M1	6 Tri	Simple	176	2.61	55.254
BMDM	M1	6 Tri	Simple	711	2.08	53.455
BMDM	M1	6 Tri	Simple	193	1.31	7.5
BMDM	M1	6 Tri	Simple	121	2.02	69.258
BMDM	M1	6 Tri	Simple	37	1.19	24.353
BMDM	M1	6 Tri	Simple	33	1.48	19.251
BMDM	M1	6 Tri	Simple	182	1.84	22.051
BMDM	M1	6 Tri	Simple	65	2.73	58.006
BMDM	M1	6 Tri	Simple	380	3.86	43.9
BMDM	M1	6 Tri	Simple	138	1.19	17.501
BMDM	M1	6 Tri	Simple	215	2.97	36.753
BMDM	M1	6 Tri	Simple	49	5.41	25.4
BMDM	M1	6 Tri	Simple	107	4.57	66.956
BMDM	M1	6 Tri	Simple	24	1.48	13.45
BMDM	M1	6 Tri	Simple	26	3.03	105.411
BMDM	M1	6 Tri	Simple	20	2.14	28.702
BMDM	M1	6 Tri	Simple	71	2.49	111.263
BMDM	M1	6 Tri	Simple	170	2.32	54.504
BMDM	M1	6 Tri	Simple	41	2.08	81.11
BMDM	M1	6 Tri	Simple	34	3.44	22.75
BMDM	M1	6 Tri	Simple	150	2.2	53.606
BMDM	M1	6 Tri	Simple	25	4.28	43.903
BMDM	M1	6 Tri	Simple	30	1.72	31.753
BMDM	M1	6 Tri	Simple	156	5.46	68.855
BMDM	M1	6 Tri	Simple	193	5.11	57.002
BMDM	M1	6 Tri	Simple	58	5.58	68.104
BMDM	M1	6 Tri	Simple	133	1.84	23.851
BMDM	M1	6 Tri	Simple	177	3.74	27.75
BMDM	M1	6 Tri	Simple	104	1.9	12.45
BMDM	M1	6 Tri	Simple	78	3.03	28.751
BMDM	M1	6 Tri	Simple	23	1.31	8.4
BMDM	M1	6 Tri	Simple	140	2.85	23.152
BMDM	M1	6 Tri	Simple	42	2.08	29.553
BMDM	M1	6 Tri	Simple	83	4.16	96.36
BMDM	M1	6 Tri	Simple	20	3.98	130.515
BMDM	M1	6 Tri	Simple	129	4.93	80.756
BMDM	M1	6 Tri	Simple	117	3.56	37.251
BMDM	M1	6 Tri	Simple	57	3.21	50.953
BMDM	M1	6 Tri	Simple	20	2.67	34.551
BMDM	M1	6 Tri	Simple	241	6.3	80.402
BMDM	M1	6 Tri	Simple	308	1.48	21.151
BMDM	M1	6 Tri	Simple	412	1.48	30.601
BMDM	M1	6 Tri	Simple	76	1.96	16.601
BMDM	M1	6 Tri	Simple	331	2.32	57.057
BMDM	M1	6 Tri	Simple	145	5.35	66.304
BMDM	M1	6 Tri	Simple	68	8.67	96.856
BMDM	M1	6 Tri	Simple	160	2.97	20.901
BMDM	M1	6 Tri	Simple	176	1.66	21.851
BMDM	M1	6 Tri	Simple	130	3.74	67.504
BMDM	M1	6 Tri	Simple	62	3.27	40.602
BMDM	M1	6 Tri	Simple	129	4.28	60.605
BMDM	M1	6 Tri	Simple	60	1.19	20.901
BMDM	M1	6 Tri	Simple	1248	2.85	65.953
BMDM	M1	6 Tri	Simple	53	3.33	55.903
BMDM	M1	6 Tri	Simple	118	6	64.303
BMDM	M1	6 Tri	Simple	91	6	68.204
BMDM	M1	6 Tri	Simple	55	6.47	110.307
BMDM	M1	6 Tri	Simple	25	2.49	68.056
BMDM	M1	6 Tri	Simple	125	2.91	82.558
BMDM	M1	6 Tri	Simple	90	2.32	17.95
BMDM	M1	6 Tri	Simple	53	1.54	10.15
BMDM	M1	6 Tri	Simple	260	2.32	40.903
BMDM	M1	6 Tri	Simple	106	3.15	41.953
BMDM	M1	6 Tri	Simple	165	4.93	80.107
BMDM	M1	6 Tri	Simple	140	5.46	72.605
BMDM	M1	6 Tri	Simple	98	3.15	77.208
BMDM	M1	6 Tri	Simple	73	3.27	60.605
BMDM	M1	6 Tri	Simple	199	3.74	91.058
BMDM	M1	6 Tri	Simple	77	2.61	51.505
BMDM	M1	6 Tri	Simple	108	2.85	22.15
BMDM	M1	6 Tri	Simple	296	4.69	200.275
BMDM	M1	6 Tri	Simple	136	5.41	98.856
BMDM	M1	6 Tri	Simple	216	1.54	94.363
BMDM	M1	6 Tri	Simple	218	1.25	13
BMDM	M1	6 Tri	Simple	113	4.16	74.556
BMDM	M1	6 Tri	Simple	135	7.84	208.322
BMDM	M1	6 Tri	Simple	225	3.5	230.18
BMDM	M1	6 Tri	Simple	71	2.26	74.758
BMDM	M1	6 Tri	Simple	282	2.73	28.4
BMDM	M1	6 Tri	Simple	133	5.46	166.569
BMDM	M1	6 Tri	Simple	73	3.98	243.181
BMDM	M1	6 Tri	Simple	142	8.79	351.292
BMDM	M1	6 Tri	Simple	250	6.41	293.088
BMDM	M1	6 Tri	Simple	191	2.02	97.713
BMDM	M1	6 Tri	Simple	127	1.43	22.601
BMDM	M1	6 Tri	Simple	124	2.26	145.019
BMDM	M1	6 Tri	Simple	177	4.81	181.524
BMDM	M1	6 Tri	Simple	257	8.67	648.086
BMDM	M1	6 Tri	Simple	369	6.53	440.609
BMDM	M1	6 Tri	Simple	291	6.77	129.059
BMDM	M1	6 Tri	Simple	121	6.53	384.199
BMDM	M1	6 Tri	Simple	248	9.27	217.272
BMDM	M1	6 Tri	Simple	114	6.06	296.688
BMDM	M1	6 Tri	Simple	188	7.01	282.782
BMDM	M1	6 Tri	Simple	312	3.21	153.268
BMDM	M1	6 Tri	Simple	328	4.87	151.917
BMDM	M1	6 Tri	Simple	265	1.84	177.976
BMDM	M1	6 Tri	Simple	40	1.31	11.701
BMDM	M1	6 Tri	Simple	17	1.84	16.201
BMDM	M1	6 Tri	Simple	105	4.69	261.982
BMDM	M1	6 Tri	Simple	310	5.52	368.196
BMDM	M1	6 Tri	Simple	83	3.44	151.322
BMDM	M1	6 Tri	Simple	152	5.29	68.403
BMDM	M1	6 Tri	Simple	231	1.19	17.851
BMDM	M1	6 Tri	Simple	163	5.94	479.764
BMDM	M1	6 Tri	Simple	122	3.5	94.459
BMDM	M1	6 Tri	Simple	133	4.16	152.468
BMDM	M1	6 Tri	Simple	82	1.6	67.408
BMDM	M1	6 Tri	Simple	52	3.5	376.501
BMDM	M1	6 Tri	Simple	193	2.91	137.318
BMDM	M1	6 Tri	Simple	212	1.54	101.714
BMDM	M1	6 Tri	Simple	95	2.79	27.6
BMDM	M1	6 Tri	Simple	60	3.03	187.974
BMDM	M1	6 Tri	Simple	141	3.39	373.35
BMDM	M1	6 Tri	Simple	79	3.5	31.001
BMDM	M1	6 Tri	Simple	394	1.25	43.006
BMDM	M1	6 Tri	Simple	113	2.2	35.653
BMDM	M1	6 Tri	Simple	211	2.32	434.161
BMDM	M1	6 Tri	Simple	149	3.98	247.482
BMDM	M1	6 Tri	Simple	42	1.96	102.461
BMDM	M1	6 Tri	Simple	66	3.74	89.258
BMDM	M1	6 Tri	Simple	85	3.56	50.053
BMDM	M1	6 Tri	Simple	87	1.66	48.205
BMDM	M1	6 Tri	Simple	17	2.44	62.357
BMDM	M1	6 Tri	Simple	165	2.85	210.378
BMDM	M1	6 Tri	Simple	552	1.31	24.652
BMDM	M1	6 Tri	Simple	284	2.02	37.652
BMDM	M1	6 Tri	Simple	112	1.9	49.456
BMDM	M1	6 Tri	Simple	116	2.67	148.369
BMDM	M1	6 Tri	Simple	311	2.26	55.205
BMDM	M1	6 Tri	Simple	241	1.9	20.951
BMDM	M1	6 Tri	Simple	243	1.6	11.55
BMDM	M1	6 Tri	Simple	23	2.97	61.553
BMDM	M1	6 Tri	Simple	193	9.27	135.959
BMDM	M1	6 Tri	Simple	351	2.67	30.902
BMDM	M1	6 Tri	Simple	29	6.36	180.719
BMDM	M1	6 Tri	Simple	286	4.22	47.502
BMDM	M1	6 Tri	Simple	167	1.6	23.601
BMDM	M1	6 Tri	Simple	1295556	1.54	8.85
BMDM	M2	6 Tri	Simple	28	3.86	230.179
BMDM	M2	6 Tri	Simple	402	6.59	268.381
BMDM	M2	6 Tri	Simple	533	1.84	27.602
BMDM	M2	6 Tri	Simple	290	2.67	38.501
BMDM	M2	6 Tri	Simple	310	3.15	71.806
BMDM	M2	6 Tri	Simple	187	3.09	36.401
BMDM	M2	6 Tri	Simple	100	6.59	138.962
BMDM	M2	6 Tri	Simple	78	2.85	74.508
BMDM	M2	6 Tri	Simple	33	3.03	81.509
BMDM	M2	6 Tri	Simple	292	5.46	156.215
BMDM	M2	6 Tri	Simple	236	10.63	278.781
BMDM	M2	6 Tri	Simple	167	7.66	132.008
BMDM	M2	6 Tri	Simple	139	5.46	104.71
BMDM	M2	6 Tri	Simple	35	2.14	152.269
BMDM	M2	6 Tri	Simple	197	9.5	153.96
BMDM	M2	6 Tri	Simple	229	5.35	306.137
BMDM	M2	6 Tri	Simple	63	6.36	376.199
BMDM	M2	6 Tri	Simple	66	7.25	253.681
BMDM	M2	6 Tri	Simple	158	2.67	71.007
BMDM	M2	6 Tri	Simple	141	3.92	146.32
BMDM	M2	6 Tri	Simple	212	8.26	269.483
BMDM	M2	6 Tri	Simple	387	7.6	238.028
BMDM	M2	6 Tri	Simple	241	7.48	167.965
BMDM	M2	6 Tri	Simple	375	1.78	159.323
BMDM	M2	6 Tri	Simple	181	10.22	248.473
BMDM	M2	6 Tri	Simple	22	2.73	19.7
BMDM	M2	6 Tri	Simple	37	1.48	6.45
BMDM	M2	6 Tri	Simple	137	1.9	50.356
BMDM	M2	6 Tri	Simple	232	5.11	219.676
BMDM	M2	6 Tri	Simple	146	3.62	149.969
BMDM	M2	6 Tri	Simple	128	9.56	488.261
BMDM	M2	6 Tri	Simple	230	6.95	315.039
BMDM	M2	6 Tri	Simple	203	4.28	285.588
BMDM	M2	6 Tri	Simple	132	4.99	248.283
BMDM	M2	6 Tri	Simple	238	10.04	380.246
BMDM	M2	6 Tri	Simple	208	10.33	450.503
BMDM	M2	6 Tri	Simple	205	4.28	120.312
BMDM	M2	6 Tri	Simple	217	4.81	69.304
BMDM	M2	6 Tri	Simple	147	9.56	217.069
BMDM	M2	6 Tri	Simple	239	4.75	47.502
BMDM	M2	6 Tri	Simple	24	2.79	42.952
BMDM	M2	6 Tri	Simple	132	1.78	33.753
BMDM	M2	6 Tri	Simple	159	1.19	12.101
BMDM	M2	6 Tri	Simple	198	8.73	310.69
BMDM	M2	6 Tri	Simple	311	4.45	86.357
BMDM	M2	6 Tri	Simple	306	8.91	441.501
BMDM	M2	6 Tri	Simple	493	2.55	75.558
BMDM	M2	6 Tri	Simple	15	4.16	126.266
BMDM	M2	6 Tri	Simple	234	6.71	238.825
BMDM	M2	6 Tri	Simple	169	9.15	220.023
BMDM	M2	6 Tri	Simple	366	7.72	286.634
BMDM	M2	6 Tri	Simple	206	7.48	169.164
BMDM	M2	6 Tri	Simple	129	4.81	113.111
BMDM	M2	6 Tri	Simple	296	6.95	129.711
BMDM	M2	6 Tri	Simple	149	13.84	251.124
BMDM	M2	6 Tri	Simple	75	1.72	24.851
BMDM	M2	6 Tri	Simple	281	6.06	81.704
BMDM	M2	6 Tri	Simple	460	3.62	88.858
BMDM	M2	6 Tri	Simple	371	8.2	388.046
BMDM	M2	6 Tri	Simple	379	1.43	9.65
BMDM	M2	6 Tri	Simple	541	2.26	38.853
BMDM	M2	6 Tri	Simple	146	3.44	128.014
BMDM	M2	6 Tri	Simple	70	3.21	103.011
BMDM	M2	6 Tri	Simple	257	6.41	165.27
BMDM	M2	6 Tri	Simple	228	9.56	174.864
BMDM	M2	6 Tri	Simple	165	7.54	165.769
BMDM	M2	6 Tri	Simple	129	7.6	198.919
BMDM	M2	6 Tri	Simple	89	2.97	69.809
BMDM	M2	6 Tri	Simple	82	7.6	95.204
BMDM	M2	6 Tri	Simple	138	4.63	64.655
BMDM	M2	6 Tri	Simple	191	1.72	7.8
BMDM	M2	6 Tri	Simple	119	3.09	35.303
BMDM	M2	6 Tri	Simple	212	7.42	189.67
BMDM	M2	6 Tri	Simple	96	8.85	217.17
BMDM	M2	6 Tri	Simple	222	14.37	404.741
BMDM	M2	6 Tri	Simple	274	13.84	632.575
BMDM	M2	6 Tri	Simple	119	3.44	117.415
BMDM	M2	6 Tri	Simple	47	2.97	100.261
BMDM	M2	6 Tri	Simple	428	6.24	282.236
BMDM	M2	6 Tri	Simple	109	7.13	194.67
BMDM	M2	6 Tri	Simple	224	5.88	232.474
BMDM	M2	6 Tri	Simple	210	8.14	120.108
BMDM	M2	6 Tri	Simple	49	2.08	43.404
BMDM	M2	6 Tri	Simple	421	1.25	10.9
BMDM	M2	6 Tri	Simple	202	3.03	104.011
BMDM	M2	6 Tri	Simple	164	3.27	59.855
BMDM	M2	6 Tri	Simple	200	5.11	204.974
BMDM	M2	6 Tri	Simple	100	5.05	76.007
BMDM	M2	6 Tri	Simple	173	9.15	259.529
BMDM	M2	6 Tri	Simple	208	13.54	311.333
BMDM	M2	6 Tri	Simple	209	11.11	217.524
BMDM	M2	6 Tri	Simple	404	14.67	593.918
BMDM	M2	6 Tri	Simple	233	8.97	484.961
BMDM	M2	6 Tri	Simple	136	3.09	206.178
BMDM	M2	6 Tri	Simple	51	6	299.539
BMDM	M2	6 Tri	Simple	156	6.41	281.189
BMDM	M2	6 Tri	Simple	86	3.44	93.211
BMDM	M2	6 Tri	Simple	105	2.85	63.356
BMDM	M2	6 Tri	Simple	19	2.73	56.555
BMDM	M2	6 Tri	Simple	24	1.25	14.951
BMDM	M2	6 Tri	Simple	223	3.27	53.954
BMDM	M2	6 Tri	Simple	60	1.54	100.563
BMDM	M2	6 Tri	Simple	198	4.57	107.36
BMDM	M2	6 Tri	Simple	202	10.69	312.638
BMDM	M2	6 Tri	Simple	205	12.3	497.361
BMDM	M2	6 Tri	Simple	202	12.41	322.634
BMDM	M2	6 Tri	Simple	217	17.52	425.044
BMDM	M2	6 Tri	Simple	175	14.37	637.674
BMDM	M2	6 Tri	Simple	203	7.9	461.357
BMDM	M2	6 Tri	Simple	73	4.04	169.771
BMDM	M2	6 Tri	Simple	182	9.8	606.531
BMDM	M2	6 Tri	Simple	233	5.82	285.437
BMDM	M2	6 Tri	Simple	326	2.91	55.854
BMDM	M2	6 Tri	Simple	77	4.22	119.263
BMDM	M2	6 Tri	Simple	55	1.37	19.302
BMDM	M2	6 Tri	Simple	159	2.32	138.769
BMDM	M2	6 Tri	Simple	176	10.45	211.37
BMDM	M2	6 Tri	Simple	174	8.55	344.24
BMDM	M2	6 Tri	Simple	217	7.96	444.059
BMDM	M2	6 Tri	Simple	245	7.19	290.786
BMDM	M2	6 Tri	Simple	273	11.58	699.587
BMDM	M2	6 Tri	Simple	112	5.82	317.24
BMDM	M2	6 Tri	Simple	182	1.78	7.85
BMDM	M2	6 Tri	Simple	190	1.19	21.602
BMDM	M2	6 Tri	Simple	148	5.94	82.555
BMDM	M2	6 Tri	Simple	331	7.66	255.129
BMDM	M2	6 Tri	Simple	93	5.7	179.069
BMDM	M2	6 Tri	Simple	160	8.85	350.992
BMDM	M2	6 Tri	Simple	208	6.24	103.559
BMDM	M2	6 Tri	Simple	16	2.49	24.85
BMDM	M2	6 Tri	Simple	109	1.25	33.104
BMDM	M2	6 Tri	Simple	57	1.54	54.658
BMDM	M2	6 Tri	Simple	147	4.63	158.917
BMDM	M2	6 Tri	Simple	152	2.44	12.75
BMDM	M2	6 Tri	Simple	40	4.22	48.304
BMDM	M2	6 Tri	Simple	274	3.39	38.35
BMDM	M2	6 Tri	Simple	51	1.25	26.002
BMDM	M2	6 Tri	Simple	311	2.38	20.45
BMDM	M2	6 Tri	Simple	253	1.66	79.91
BMDM	M2	6 Tri	Simple	73	4.16	93.36
BMDM	M2	6 Tri	Simple	152	1.66	18.751
BMDM	M2	6 Tri	Simple	50	1.43	7.35
BMDM	M2	6 Tri	Simple	44	2.32	11.25
BMDM	M2	6 Tri	Simple	182	2.38	161.121
BMDM	M2	6 Tri	Simple	2135	1.9	117.663
BMDM	M2	6 Tri	Simple	303	1.84	48.704
BMDM	M2	6 Tri	Simple	697	1.6	47.655
BMDM	M2	6 Tri	Simple	165	2.14	21.85
BMDM	M2	6 Tri	Simple	52	2.38	87.31
BMDM	M2	6 Tri	Simple	1084	1.9	153.22
BMDM	M2	6 Tri	Simple	338	6.06	617.186
BMDM	M2	6 Tri	Simple	186	3.44	296.542
BMDM	M2	6 Tri	Simple	157	6	212.374
BMDM	M2	6 Tri	Simple	126	4.16	81.859
BMDM	M2	6 Tri	Simple	29	2.14	16.65
BMDM	M2	6 Tri	Simple	138	4.51	188.97
BMDM	M2	6 Tri	Simple	308	5.76	305.238
BMDM	M2	6 Tri	Simple	695	2.67	217.78
BMDM	M2	6 Tri	Simple	228	9.09	205.17
BMDM	M2	6 Tri	Simple	219	12	334.934
BMDM	M2	6 Tri	Simple	259	8.2	226.122
BMDM	M2	6 Tri	Simple	45	2.91	102.112
BMDM	M2	6 Tri	Simple	69	3.44	29.651
BMDM	M2	6 Tri	Simple	21	2.08	15.45
BMDM	M2	6 Tri	Simple	127	6.12	248.378
BMDM	M2	6 Tri	Simple	244	3.98	167.322
BMDM	M2	6 Tri	Simple	65	4.63	214.929
BMDM	M2	6 Tri	Simple	91	6.41	266.034
BMDM	M2	6 Tri	Simple	83	12.3	424.2
BMDM	M2	6 Tri	Simple	211	8.14	254.28
BMDM	M2	6 Tri	Simple	102	8.2	194.521
BMDM	M2	6 Tri	Simple	34	2.08	66.408
BMDM	M2	6 Tri	Simple	75	1.37	30.403
BMDM	M2	6 Tri	Simple	250	5.29	146.512
BMDM	M2	6 Tri	Simple	158	6.59	234.779
BMDM	M2	6 Tri	Simple	245	6.71	468.063
BMDM	M2	6 Tri	Simple	266	11.82	344.588
BMDM	M2	6 Tri	Simple	201	5.58	238.425
BMDM	M2	6 Tri	Simple	355	1.66	31.003
BMDM	M2	6 Tri	Simple	151	4.87	94.608
BMDM	M2	6 Tri	Simple	137	7.13	161.616
BMDM	M2	6 Tri	Simple	228	7.42	245.428
BMDM	M2	6 Tri	Simple	114	8.14	446.907
BMDM	M2	6 Tri	Simple	280	4.34	125.012
BMDM	M2	6 Tri	Simple	163	7.37	395.399
BMDM	M2	6 Tri	Simple	244	2.26	98.511
BMDM	M2	6 Tri	Simple	231	1.48	158.723
BMDM	M2	6 Tri	Simple	111	5.52	152.516
BMDM	M2	6 Tri	Simple	307	4.75	223.925
BMDM	M2	6 Tri	Simple	117	8.67	367.741
BMDM	M2	6 Tri	Simple	143	8.02	669.141
BMDM	M2	6 Tri	Simple	198	9.27	427.603
BMDM	M2	6 Tri	Simple	294	3.27	128.513
BMDM	M2	6 Tri	Simple	139	7.72	337.038
BMDM	M2	6 Tri	Simple	157	11.34	510.315
BMDM	M2	6 Tri	Simple	444	7.25	206.871
BMDM	M2	6 Tri	Simple	39	5.88	255.429
BMDM	M2	6 Tri	Simple	68	5.17	239.482
BMDM	M2	6 Tri	Simple	234	4.45	287.336
BMDM	M2	6 Tri	Simple	445	1.48	56.507
BMDM	M2	6 Tri	Simple	153	6.77	222.629
BMDM	M2	6 Tri	Simple	194	5.76	226.727
BMDM	M2	6 Tri	Simple	208	6.95	263.13
BMDM	M2	6 Tri	Simple	243	5.05	250.232
BMDM	M2	6 Tri	Simple	114	8.97	285.28
BMDM	M2	6 Tri	Simple	187	11.17	373.989
BMDM	M2	6 Tri	Simple	200	11.88	333.89
BMDM	M2	6 Tri	Simple	482	3.74	113.412
BMDM	M2	6 Tri	Simple	348	3.68	172.172
BMDM	M2	6 Tri	Simple	1097	1.25	25.852
BMDM	M2	6 Tri	Simple	301	1.96	53.255
BMDM	M2	6 Tri	Simple	137	3.86	344.345
BMDM	M2	6 Tri	Simple	106	3.27	117.713
BMDM	M2	6 Tri	Simple	17	3.98	181.221
BMDM	M2	6 Tri	Simple	51	4.22	167.418
BMDM	M2	6 Tri	Simple	172	5.94	212.622
BMDM	M2	6 Tri	Simple	76	4.28	158.467
BMDM	M2	6 Tri	Simple	167	6.59	201.669
BMDM	M2	6 Tri	Simple	185	8.67	408.152
BMDM	M2	6 Tri	Simple	395	4.57	267.185
BMDM	M2	6 Tri	Simple	654	3.33	155.118
BMDM	M2	6 Tri	Simple	55	1.25	20.202
BMDM	M2	6 Tri	Simple	162	4.87	154.37
BMDM	M2	6 Tri	Simple	274	5.29	295.039
BMDM	M2	6 Tri	Simple	101	5.41	271.684
BMDM	M2	6 Tri	Simple	26	3.5	168.119
BMDM	M2	6 Tri	Simple	174	1.72	25.501
BMDM	M2	6 Tri	Simple	120	3.33	230.481
BMDM	M2	6 Tri	Simple	23	2.91	116.364
BMDM	M2	6 Tri	Simple	78	3.74	142.165
BMDM	M2	6 Tri	Simple	144	3.56	93.309
BMDM	M2	6 Tri	Simple	15	3.92	117.562
BMDM	M2	6 Tri	Simple	210	9.27	348.436
BMDM	M2	6 Tri	Simple	200	9.56	390.097
BMDM	M2	6 Tri	Simple	193	4.69	206.575
BMDM	M2	6 Tri	Simple	172	2.73	112.111
BMDM	M2	6 Tri	Simple	389	7.13	197.07
BMDM	M2	6 Tri	Simple	143	3.92	175.472
BMDM	M2	6 Tri	Simple	82	1.19	19.452
BMDM	M2	6 Tri	Simple	84	2.08	337.748
BMDM	M2	6 Tri	Simple	59	1.48	46.955
BMDM	M2	6 Tri	Simple	141	6	286.634
BMDM	M2	6 Tri	Simple	345	10.16	537.422
BMDM	M2	6 Tri	Simple	231	10.28	538.469
BMDM	M2	6 Tri	Simple	278	6.06	181.969
BMDM	M2	6 Tri	Simple	109	1.31	11.45
BMDM	M2	6 Tri	Simple	75	2.85	87.46
BMDM	M2	6 Tri	Simple	207	6.18	199.721
BMDM	M2	6 Tri	Simple	248	9.8	497.662
BMDM	M2	6 Tri	Simple	112	9.62	272.882
BMDM	M2	6 Tri	Simple	305	4.87	142.863
BMDM	M2	6 Tri	Simple	116	5.7	156.515
BMDM	M2	6 Tri	Simple	189	2.67	47.954
BMDM	M2	6 Tri	Simple	152	7.13	306.234
BMDM	M2	6 Tri	Simple	116	9.09	443.653
BMDM	M2	6 Tri	Simple	268	4.93	195.375
BMDM	M2	6 Tri	Simple	279	2.73	92.86
BMDM	M2	6 Tri	Simple	253	9.38	476.911
BMDM	M2	6 Tri	Simple	84	10.16	333.99
BMDM	M2	6 Tri	Simple	355	6.89	271.231
BMDM	M2	6 Tri	Simple	331	9.98	509.959
BMDM	M2	6 Tri	Simple	63	6.53	289.333
BMDM	M2	6 Tri	Simple	117	8.02	449.26
BMDM	M2	6 Tri	Simple	270	10.99	551.119
BMDM	M2	6 Tri	Simple	169	10.39	554.42
BMDM	M2	6 Tri	Simple	92	3.33	132.814
BMDM	M2	6 Tri	Simple	225	2.02	20.001
BMDM	M2	6 Tri	Simple	257	6.77	302.935
BMDM	M2	6 Tri	Simple	262	7.37	424.052
BMDM	M2	6 Tri	Simple	214	12.24	490.41
BMDM	M2	6 Tri	Simple	186	4.99	270.683
BMDM	M2	6 Tri	Simple	36	2.14	78.81
BMDM	M2	6 Tri	Simple	236	5.35	243.279
BMDM	M2	6 Tri	Simple	215	9.74	446.255
BMDM	M2	6 Tri	Simple	264	10.63	481.359
BMDM	M2	6 Tri	Simple	227	8.79	383.844
BMDM	M2	6 Tri	Simple	173	1.19	56.457
BMDM	M2	6 Tri	Simple	76	2.02	128.316
BMDM	M2	6 Tri	Simple	171	3.98	162.47
BMDM	M2	6 Tri	Simple	199	9.8	451.253
BMDM	M2	6 Tri	Simple	275	9.09	471.96
BMDM	M2	6 Tri	Simple	215	3.5	182.823
BMDM	M2	6 Tri	Simple	177	3.68	256.635
BMDM	M2	6 Tri	Simple	307	7.9	297.884
BMDM	M2	6 Tri	Simple	178	4.93	188.32
BMDM	M2	6 Tri	Simple	452	1.19	6.9
BMDM	M2	6 Tri	Simple	90	2.49	199.928
BMDM	M2	6 Tri	Simple	172	2.26	91.51
BMDM	M2	6 Tri	Simple	212	5.58	254.384
BMDM	M2	6 Tri	Simple	102	1.48	24.302
BMDM	M2	6 Tri	Simple	161	2.38	89.361
BMDM	M2	6 Tri	Simple	90	4.16	167.371
BMDM	M2	6 Tri	Simple	17	3.44	123.865
BMDM	M2	6 Tri	Simple	555	2.61	98.561
BMDM	M2	6 Tri	Simple	176	4.34	135.266
BMDM	M2	6 Tri	Simple	249	3.8	214.028
BMDM	M2	6 Tri	Simple	85	5.11	273.783
BMDM	M2	6 Tri	Simple	594	1.66	52.756
BMDM	M2	6 Tri	Simple	843	1.25	34.555
BMDM	M2	6 Tri	Simple	42	1.19	24.102
BMDM	M2	6 Tri	Simple	224	7.25	302.739
BMDM	M2	6 Tri	Simple	142	10.22	524.867
BMDM	M2	6 Tri	Simple	326	7.37	386.798
BMDM	M2	6 Tri	Simple	263	5.64	374
BMDM	M2	6 Tri	Simple	340	1.6	45.356
BMDM	M2	6 Tri	Simple	81	2.26	35.152
BMDM	M2	6 Tri	Simple	351	1.96	46.105
BMDM	M2	6 Tri	Simple	150	5.17	246.481
BMDM	M2	6 Tri	Simple	238	9.44	374.096
BMDM	M2	6 Tri	Simple	144	7.54	333.141
BMDM	M2	6 Tri	Simple	260	8.67	465.357
BMDM	M2	6 Tri	Simple	134	12.18	632.274
BMDM	M2	6 Tri	Simple	147	4.16	117.113
BMDM	M2	6 Tri	Simple	237	2.97	90.512
BMDM	M2	6 Tri	Simple	52	1.37	56.107
BMDM	M2	6 Tri	Simple	247	2.49	82.859
BMDM	M2	6 Tri	Simple	479	1.66	76.709
BMDM	M2	6 Tri	Simple	395	4.34	111.164
BMDM	M2	6 Tri	Simple	314	2.67	65.956
BMDM	M2	6 Tri	Simple	357	5.88	262.638
BMDM	M2	6 Tri	Simple	378	1.6	60.308
BMDM	M2	6 Tri	Simple	885	2.61	71.555
BMDM	M2	6 Tri	Simple	182	5.58	147.165
BMDM	M2	6 Tri	Simple	19	4.57	322.843
BMDM	M2	6 Tri	Simple	198	5.41	234.227
BMDM	M2	6 Tri	Simple	150	3.68	67.106
BMDM	M2	6 Tri	Simple	211	1.19	26.652
BMDM	M2	6 Tri	Simple	389	2.26	100.862
BMDM	M2	6 Tri	Simple	258	7.9	318.036
BMDM	M2	6 Tri	Simple	494	7.54	399.749
BMDM	M2	6 Tri	Simple	192	6.3	392.803
BMDM	M2	6 Tri	Simple	144	10.16	352.691
BMDM	M2	6 Tri	Simple	232	6.12	112.21
BMDM	M2	6 Tri	Simple	91	4.81	71.505
BMDM	M2	6 Tri	Simple	65	1.72	96.912
BMDM	M2	6 Tri	Simple	265	4.93	115.71
BMDM	M2	6 Tri	Simple	137	6.95	264.881
BMDM	M2	6 Tri	Simple	260	11.52	372.688
BMDM	M2	6 Tri	Simple	141	4.4	208.178
BMDM	M2	6 Tri	Simple	214	1.72	27.603
BMDM	M2	6 Tri	Simple	78	4.69	87.006
BMDM	M2	6 Tri	Simple	157	6.3	121.962
BMDM	M2	6 Tri	Simple	22	2.85	135.664
BMDM	M2	6 Tri	Simple	245	6.53	158.113
BMDM	M2	6 Tri	Simple	153	6.3	214.371
BMDM	M2	6 Tri	Simple	233	6.77	265.028
BMDM	M2	6 Tri	Simple	184	8.55	305.984
BMDM	M2	6 Tri	Simple	84	3.8	183.273
BMDM	M2	6 Tri	Simple	49	3.15	54.352
BMDM	M2	6 Tri	Simple	281	4.51	85.005
BMDM	M2	6 Tri	Simple	177	9.74	228.171
BMDM	M2	6 Tri	Simple	144	8.02	242.725
BMDM	M2	6 Tri	Simple	115	6.24	358.546
BMDM	M2	6 Tri	Simple	699	4.57	220.776
BMDM	M2	6 Tri	Simple	56	3.86	213.531
BMDM	M2	6 Tri	Simple	753	5.11	452.861
BMDM	M2	6 Tri	Simple	452	6.06	230.832
BMDM	M2	6 Tri	Simple	318	2.26	85.311
BMDM	M2	6 Tri	Simple	688	1.25	78.76
BMDM	M2	6 Tri	Simple	32	1.72	40.304
BMDM	M2	6 Tri	Simple	114	7.72	326.591
BMDM	M2	6 Tri	Simple	240	6.71	345.293
BMDM	M2	6 Tri	Simple	159	5.11	320.042
BMDM	M2	6 Tri	Simple	205	2.55	83.36
BMDM	M2	6 Tri	Simple	451	5.58	304.99
BMDM	M2	6 Tri	Simple	294	6.65	362.694
BMDM	M2	6 Tri	Simple	123	6.41	379.152
BMDM	M2	6 Tri	Simple	130	2.91	124.365
BMDM	M2	6 Tri	Simple	95	6.77	428.757
BMDM	M2	6 Tri	Simple	328	1.54	17.7
BMDM	M2	6 Tri	Simple	306	2.61	132.668
BMDM	M2	6 Tri	Simple	184	4.81	234.125
BMDM	M2	6 Tri	Simple	81	5.64	260.38
BMDM	M2	6 Tri	Simple	141	2.2	72.959
BMDM	M2	6 Tri	Simple	180	1.25	36.105
BMDM	M2	6 Tri	Simple	133	3.68	111.862
BMDM	M2	6 Tri	Simple	300	7.66	211.169
BMDM	M2	6 Tri	Simple	212	4.99	282.437
BMDM	M2	6 Tri	Simple	227	2.44	184.376
BMDM	M2	6 Tri	Simple	555	3.33	161.072
BMDM	M2	6 Tri	Simple	240	7.9	283.631
BMDM	M2	6 Tri	Simple	288	8.2	206.02
BMDM	M2	6 Tri	Simple	500	1.78	75.709
BMDM	M2	6 Tri	Simple	217	1.6	102.964
BMDM	M2	6 Tri	Simple	255	3.56	149.717
BMDM	M2	6 Tri	Simple	97	6.77	435.061
BMDM	M2	6 Tri	Simple	38	1.54	37.803
BMDM	M2	6 Tri	Simple	158	3.74	127.914
BMDM	M2	6 Tri	Simple	24	4.34	68.003
BMDM	M2	6 Tri	Simple	126	4.93	150.565
BMDM	M2	6 Tri	Simple	230	7.78	378.347
BMDM	M2	6 Tri	Simple	124	1.72	42.253
BMDM	M2	6 Tri	Simple	76	2.67	36.252
BMDM	M2	6 Tri	Simple	199	2.55	66.855
BMDM	M2	6 Tri	Simple	240	1.19	10.95
BMDM	M2	6 Tri	Simple	169	7.96	106.705
BMDM	M2	6 Tri	Simple	115	3.98	118.211
BMDM	M2	6 Tri	Simple	243	5.17	83.754
BMDM	M2	6 Tri	Simple	118	4.51	77.055
BMDM	M2	6 Tri	Simple	208	5.17	133.012
BMDM	M2	6 Tri	Simple	32	4.99	193.873
BMDM	M2	6 Tri	Simple	293	9.68	508.268
BMDM	M2	6 Tri	Simple	332	12.12	644.783
BMDM	M2	6 Tri	Simple	210	7.07	465.062
BMDM	M2	6 Tri	Simple	117	1.72	41.904
BMDM	M2	6 Tri	Simple	124	1.31	62.058
BMDM	M2	6 Tri	Simple	451	2.02	52.656
BMDM	M2	6 Tri	Simple	239	2.38	89.31
BMDM	M2	6 Tri	Simple	269	4.4	43.101
BMDM	M2	6 Tri	Simple	106	8.02	173.165
BMDM	M2	6 Tri	Simple	143	7.84	323.586
BMDM	M2	6 Tri	Simple	184	5.76	164.665
BMDM	M2	6 Tri	Simple	88	4.28	140.915
BMDM	M2	6 Tri	Simple	545	8.37	332.291
BMDM	M2	6 Tri	Simple	204	9.03	477.758
BMDM	M2	6 Tri	Simple	132	10.93	358.692
BMDM	M2	6 Tri	Simple	96	4.99	158.516
BMDM	M2	6 Tri	Simple	188	3.8	90.208
BMDM	M2	6 Tri	Simple	249	11.29	359.836
BMDM	M2	6 Tri	Simple	245	12.3	403.195
BMDM	M2	6 Tri	Simple	297	7.19	392.598
BMDM	M2	6 Tri	Simple	275	9.5	301.085
BMDM	M2	6 Tri	Simple	233	7.78	322.036
BMDM	M2	6 Tri	Simple	340	5.94	185.318
BMDM	M2	6 Tri	Simple	914	1.19	28.303
BMDM	M2	6 Tri	Simple	154	1.54	20.802
BMDM	M2	6 Tri	Simple	418	3.8	118.864
BMDM	M2	6 Tri	Simple	159	10.1	322.334
BMDM	M2	6 Tri	Simple	179	10.39	487.613
BMDM	M2	6 Tri	Simple	242	11.17	552.412
BMDM	M2	6 Tri	Simple	241	8.49	360.741
BMDM	M2	6 Tri	Simple	311	4.75	175.817
BMDM	M2	6 Tri	Simple	65	1.25	17.201
BMDM	M2	6 Tri	Simple	31	2.73	111.212
BMDM	M2	6 Tri	Simple	36	5.52	270.187
BMDM	M2	6 Tri	Simple	202	7.96	397.197
BMDM	M2	6 Tri	Simple	463	4.51	198.874
BMDM	M2	6 Tri	Simple	146	2.79	83.659
BMDM	M2	6 Tri	Simple	122	3.03	167.12
BMDM	M2	6 Tri	Simple	255	3.5	128.216
BMDM	M2	6 Tri	Simple	96	2.08	34.602
BMDM	M2	6 Tri	Simple	183	2.32	72.508
BMDM	M2	6 Tri	Simple	301	5.58	131.06
BMDM	M2	6 Tri	Simple	283	5.23	113.659
BMDM	M2	6 Tri	Simple	202	3.39	185.724
BMDM	M2	6 Tri	Simple	28	3.98	85.408
BMDM	M2	6 Tri	Simple	207	6.47	185.421
BMDM	M2	6 Tri	Simple	316	8.26	238.275
BMDM	M2	6 Tri	Simple	108	5.76	146.513
BMDM	M2	6 Tri	Simple	184	1.84	112.214
BMDM	M0	6 Tri	Simple	56	1.96	45.155
BMDM	M0	6 Tri	Simple	33	4.69	385.102
BMDM	M0	6 Tri	Simple	89	5.52	180.12
BMDM	M0	6 Tri	Simple	154	2.85	43.854
BMDM	M0	6 Tri	Simple	225	2.55	62.507
BMDM	M0	6 Tri	Simple	211	3.92	124.362
BMDM	M0	6 Tri	Simple	422	2.67	116.263
BMDM	M0	6 Tri	Simple	347	2.2	46.454
BMDM	M0	6 Tri	Simple	238	9.56	252.327
BMDM	M0	6 Tri	Simple	57	2.38	45.405
BMDM	M0	6 Tri	Simple	233	7.25	355.943
BMDM	M0	6 Tri	Simple	79	2.08	80.008
BMDM	M0	6 Tri	Simple	162	7.01	153.366
BMDM	M0	6 Tri	Simple	431	1.31	22.001
BMDM	M0	6 Tri	Simple	57	2.14	70.959
BMDM	M0	6 Tri	Simple	268	6.18	167.967
BMDM	M0	6 Tri	Simple	287	6.71	219.924
BMDM	M0	6 Tri	Simple	120	2.67	85.26
BMDM	M0	6 Tri	Simple	202	6.53	139.864
BMDM	M0	6 Tri	Simple	42	3.92	127.813
BMDM	M0	6 Tri	Simple	116	1.66	37.003
BMDM	M0	6 Tri	Simple	205	5.11	76.553
BMDM	M0	6 Tri	Simple	50	2.2	121.666
BMDM	M0	6 Tri	Simple	166	1.43	71.359
BMDM	M0	6 Tri	Simple	108	1.84	42.605
BMDM	M0	6 Tri	Simple	39	4.28	97.258
BMDM	M0	6 Tri	Simple	223	5.35	223.475
BMDM	M0	6 Tri	Simple	195	2.73	16.65
BMDM	M0	6 Tri	Simple	272	2.79	70.106
BMDM	M0	6 Tri	Simple	105	2.02	70.107
BMDM	M0	6 Tri	Simple	142	3.03	60.406
BMDM	M0	6 Tri	Simple	131	3.62	121.415
BMDM	M0	6 Tri	Simple	370	1.78	111.216
BMDM	M0	6 Tri	Simple	66	1.25	7.7
BMDM	M0	6 Tri	Simple	90	6	98.459
BMDM	M0	6 Tri	Simple	198	12.35	402.796
BMDM	M0	6 Tri	Simple	201	12.06	546.319
BMDM	M0	6 Tri	Simple	227	11.29	445.8
BMDM	M0	6 Tri	Simple	155	10.99	408.297
BMDM	M0	6 Tri	Simple	286	10.1	336.24
BMDM	M0	6 Tri	Simple	264	7.19	294.287
BMDM	M0	6 Tri	Simple	24	5.23	182.522
BMDM	M0	6 Tri	Simple	44	2.73	37.353
BMDM	M0	6 Tri	Simple	27	3.56	89.107
BMDM	M0	6 Tri	Simple	862	2.02	101.612
BMDM	M0	6 Tri	Simple	520	3.33	231.178
BMDM	M0	6 Tri	Simple	216	8.73	252.126
BMDM	M0	6 Tri	Simple	352	7.84	402.801
BMDM	M0	6 Tri	Simple	209	12.06	468.703
BMDM	M0	6 Tri	Simple	223	11.7	410.749
BMDM	M0	6 Tri	Simple	176	12.35	478.058
BMDM	M0	6 Tri	Simple	263	14.97	361.982
BMDM	M0	6 Tri	Simple	149	9.38	363.941
BMDM	M0	6 Tri	Simple	109	7.07	268.884
BMDM	M0	6 Tri	Simple	234	4.81	200.924
BMDM	M0	6 Tri	Simple	74	1.66	153.121
BMDM	M0	6 Tri	Simple	173	8.55	256.075
BMDM	M0	6 Tri	Simple	270	5.82	204.872
BMDM	M0	6 Tri	Simple	418	1.43	36.654
BMDM	M0	6 Tri	Simple	204	4.45	142.314
BMDM	M0	6 Tri	Simple	121	11.7	404.545
BMDM	M0	6 Tri	Simple	312	9.38	409.548
BMDM	M0	6 Tri	Simple	243	10.51	535.269
BMDM	M0	6 Tri	Simple	250	10.93	322.936
BMDM	M0	6 Tri	Simple	196	5.58	104.757
BMDM	M0	6 Tri	Simple	390	2.91	121.215
BMDM	M0	6 Tri	Simple	172	7.42	209.174
BMDM	M0	6 Tri	Simple	150	5.35	90.557
BMDM	M0	6 Tri	Simple	255	4.34	198.124
BMDM	M0	6 Tri	Simple	72	4.75	212.827
BMDM	M0	6 Tri	Simple	183	10.69	375.995
BMDM	M0	6 Tri	Simple	306	10.28	281.128
BMDM	M0	6 Tri	Simple	200	5.58	132.115
BMDM	M0	6 Tri	Simple	465	1.66	86.763
BMDM	M0	6 Tri	Simple	207	4.1	115.916
BMDM	M0	6 Tri	Simple	201	4.63	207.323
BMDM	M0	6 Tri	Simple	157	9.03	277.88
BMDM	M0	6 Tri	Simple	303	7.78	304.434
BMDM	M0	6 Tri	Simple	59	1.6	13.85
BMDM	M0	6 Tri	Simple	257	3.21	177.626
BMDM	M0	6 Tri	Simple	42	2.32	74.308
BMDM	M0	6 Tri	Simple	66	5.35	158.719
BMDM	M0	6 Tri	Simple	223	8.08	286.383
BMDM	M0	6 Tri	Simple	64	4.34	141.117
BMDM	M0	6 Tri	Simple	226	6.53	158.765
BMDM	M0	6 Tri	Simple	150	3.74	136.917
BMDM	M0	6 Tri	Simple	84	2.26	33.402
BMDM	M0	6 Tri	Simple	237	1.43	36.053
BMDM	M0	6 Tri	Simple	81	6.12	183.069
BMDM	M0	6 Tri	Simple	105	1.54	27.501
BMDM	M0	6 Tri	Simple	92	4.63	155.165
BMDM	M0	6 Tri	Simple	224	6.18	303.588
BMDM	M0	6 Tri	Simple	225	8.37	295.036
BMDM	M0	6 Tri	Simple	209	8.49	384.697
BMDM	M0	6 Tri	Simple	226	4.1	88.557
BMDM	M0	6 Tri	Simple	151	1.31	7.6
BMDM	M0	6 Tri	Simple	21	2.32	128.667
BMDM	M0	6 Tri	Simple	181	7.66	298.885
BMDM	M0	6 Tri	Simple	255	3.44	154.772
BMDM	M0	6 Tri	Simple	87	5.58	201.277
BMDM	M0	6 Tri	Simple	145	9.03	360.19
BMDM	M0	6 Tri	Simple	388	6.89	260.432
BMDM	M0	6 Tri	Simple	313	6.3	216.876
BMDM	M0	6 Tri	Simple	65	2.08	112.664
BMDM	M0	6 Tri	Simple	107	4.1	203.123
BMDM	M0	6 Tri	Simple	211	7.6	323.486
BMDM	M0	6 Tri	Simple	37	4.16	192.824
BMDM	M0	6 Tri	Simple	96	5.46	173.767
BMDM	M0	6 Tri	Simple	1143	1.54	39.154
BMDM	M0	6 Tri	Simple	122	2.79	53.456
BMDM	M0	6 Tri	Simple	138	5.64	74.307
BMDM	M0	6 Tri	Simple	332	2.91	16.4
BMDM	M0	6 Tri	Simple	21	1.37	11.05
BMDM	M0	6 Tri	Simple	558	1.96	69.81
BMDM	M0	6 Tri	Simple	91	2.55	42.502
BMDM	M0	6 Tri	Simple	75	1.19	10.7
BMDM	M0	6 Tri	Simple	268	5.58	50.35
BMDM	M0	6 Tri	Simple	33	3.44	41.603
BMDM	M0	6 Tri	Simple	82	2.67	16.75
BMDM	M0	6 Tri	Simple	31	1.66	18.702
BMDM	M0	6 Tri	Simple	289	2.44	29.151
BMDM	M0	6 Tri	Simple	169	5.76	54.652
BMDM	M0	6 Tri	Simple	116	1.19	12.7
BMDM	M0	6 Tri	Simple	91	2.79	135.715
BMDM	M0	6 Tri	Simple	147	1.37	16.35
BMDM	M0	6 Tri	Simple	29	1.48	103.863
BMDM	M0	6 Tri	Simple	311	5.52	223.526
BMDM	M0	6 Tri	Simple	179	1.72	33.953
BMDM	M0	6 Tri	Simple	291	2.32	160.672
BMDM	M0	6 Tri	Simple	246	5.64	182.221
BMDM	M0	6 Tri	Simple	197	7.19	527.32
BMDM	M0	6 Tri	Simple	36	3.8	160.519
BMDM	M0	6 Tri	Simple	192	6.95	304.088
BMDM	M0	6 Tri	Simple	195	1.25	93.363
BMDM	M0	6 Tri	Simple	68	2.49	181.075
BMDM	M0	6 Tri	Simple	66	4.69	396.304
BMDM	M0	6 Tri	Simple	267	7.6	380.999
BMDM	M0	6 Tri	Simple	53	4.16	579.784
BMDM	M0	6 Tri	Simple	245	6.83	561.226
BMDM	M0	6 Tri	Simple	116	6.47	384.4
BMDM	M0	6 Tri	Simple	200	4.16	94.758
BMDM	M0	6 Tri	Simple	300	4.22	129.711
BMDM	M0	6 Tri	Simple	69	1.9	31.251
BMDM	M0	6 Tri	Simple	4723	1.19	31.754
BMDM	M0	6 Tri	Simple	68	2.91	302.443
BMDM	M0	6 Tri	Simple	48	2.08	194.028
BMDM	M0	6 Tri	Simple	110	4.99	239.933
BMDM	M0	6 Tri	Simple	139	5.88	280.934
BMDM	M0	6 Tri	Simple	159	6.65	304.44
BMDM	M0	6 Tri	Simple	94	2.55	78.108
BMDM	M0	6 Tri	Simple	998	1.78	66.906
BMDM	M0	6 Tri	Simple	255	2.55	112.413
BMDM	M0	6 Tri	Simple	99	3.09	107.613
BMDM	M0	6 Tri	Simple	41	2.02	129.768
BMDM	M0	6 Tri	Simple	232	7.66	468.514
BMDM	M0	6 Tri	Simple	307	9.44	331.838
BMDM	M0	6 Tri	Simple	51	1.37	57.106
BMDM	M0	6 Tri	Simple	62	1.19	28.254
BMDM	M0	6 Tri	Simple	160	3.09	70.407
BMDM	M0	6 Tri	Simple	232	3.44	110.212
BMDM	M0	6 Tri	Simple	343	6.65	184.319
BMDM	M0	6 Tri	Simple	415	2.02	128.167
BMDM	M0	6 Tri	Simple	348	6.24	251.432
BMDM	M0	6 Tri	Simple	293	9.15	302.731
BMDM	M0	6 Tri	Simple	496	1.96	67.058
BMDM	M0	6 Tri	Simple	998	1.19	28.001
BMDM	M0	6 Tri	Simple	156	1.72	26.151
BMDM	M0	6 Tri	Simple	83	2.91	97.713
BMDM	M0	6 Tri	Simple	270	5.94	169.215
BMDM	M0	6 Tri	Simple	159	11.46	447.899
BMDM	M0	6 Tri	Simple	454	1.19	90.112
BMDM	M0	6 Tri	Simple	149	2.61	170.473
BMDM	M0	6 Tri	Simple	43	9.68	431.498
BMDM	M0	6 Tri	Simple	246	9.92	333.738
BMDM	M0	6 Tri	Simple	239	6.71	294.787
BMDM	M0	6 Tri	Simple	252	7.01	321.136
BMDM	M0	6 Tri	Simple	274	5.46	293.337
BMDM	M0	6 Tri	Simple	280	2.08	76.807
BMDM	M0	6 Tri	Simple	291	9.5	206.419
BMDM	M0	6 Tri	Simple	226	10.1	302.234
BMDM	M0	6 Tri	Simple	225	9.09	353.043
BMDM	M0	6 Tri	Simple	119	3.39	108.711
BMDM	M0	6 Tri	Simple	118	8.97	162.863
BMDM	M0	6 Tri	Simple	266	12	330.186
BMDM	M0	6 Tri	Simple	129	7.78	255.731
BMDM	M0	6 Tri	Simple	619	1.6	15.35
BMDM	M0	6 Tri	Simple	140	1.78	33.353
BMDM	M0	6 Tri	Simple	212	9.56	207.567
BMDM	M0	6 Tri	Simple	271	10.93	293.631
BMDM	M0	6 Tri	Simple	135	6.12	298.635
BMDM	M0	6 Tri	Simple	719	3.56	82.308
BMDM	M0	6 Tri	Simple	33	1.31	25.703
BMDM	M0	6 Tri	Simple	255	6.71	349.445
BMDM	M0	6 Tri	Simple	212	6.36	208.47
BMDM	M0	6 Tri	Simple	100	5.29	305.588
BMDM	M0	6 Tri	Simple	218	3.68	168.219
BMDM	M0	6 Tri	Simple	141	7.07	442.659
BMDM	M0	6 Tri	Simple	64	1.37	45.354
BMDM	M0	6 Tri	Simple	153	1.66	31.802
BMDM	M0	6 Tri	Simple	83	2.91	133.067
BMDM	M0	6 Tri	Simple	160	9.5	315.487
BMDM	M0	6 Tri	Simple	106	1.19	25.302
BMDM	M0	6 Tri	Simple	31	3.44	111.063
BMDM	M0	6 Tri	Simple	81	2.49	31.701
BMDM	M0	6 Tri	Simple	230	5.17	184.072
BMDM	M0	6 Tri	Simple	179	3.44	82.656
BMDM	M0	6 Tri	Simple	184	7.9	318.189
BMDM	M0	6 Tri	Simple	615	2.2	147.769
BMDM	M0	6 Tri	Simple	117	4.4	115.912
BMDM	M0	6 Tri	Simple	94	3.21	74.057
BMDM	M0	6 Tri	Simple	241	4.04	123.664
BMDM	M0	6 Tri	Simple	225	5.05	158.167
BMDM	M0	6 Tri	Simple	504	2.2	44.355
BMDM	M0	6 Tri	Simple	274	2.73	82.61
BMDM	M0	6 Tri	Simple	236	5.46	116.96
BMDM	M0	6 Tri	Simple	126	6.71	211.174
BMDM	M0	6 Tri	Simple	110	2.14	62.505
BMDM	M0	6 Tri	Simple	156	3.62	100.361
BMDM	M0	6 Tri	Simple	211	3.5	55.603
BMDM	M0	6 Tri	Simple	109	12.3	542.663
BMDM	M0	6 Tri	Simple	343	16.81	587.063
BMDM	M0	6 Tri	Simple	268	9.92	261.03
BMDM	M0	6 Tri	Simple	92	4.93	104.962
BMDM	M0	6 Tri	Simple	206	12.77	514.718
BMDM	M0	6 Tri	Simple	247	12	358.637
BMDM	M0	6 Tri	Simple	388	5.64	94.656
BMDM	M0	6 Tri	Simple	197	8.14	190.816
BMDM	M0	6 Tri	Simple	53	2.49	77.808
BMDM	M0	6 Tri	Simple	174	8.14	342.09
BMDM	M0	6 Tri	Simple	162	3.98	179.771
BMDM	M0	6 Tri	Simple	29	1.25	6.3
BMDM	M0	6 Tri	Simple	215	5.35	195.875
BMDM	M0	6 Tri	Simple	182	9.09	399.698
BMDM	M0	6 Tri	Simple	228	4.81	190.428
BMDM	M0	6 Tri	Simple	298	3.56	143.717
BMDM	M0	6 Tri	Simple	214	9.92	406.099
BMDM	M0	6 Tri	Simple	120	3.56	252.684
BMDM	M0	6 Tri	Simple	75	1.43	27.052
BMDM	M0	6 Tri	Simple	21	1.72	16.05
BMDM	M0	6 Tri	Simple	189	3.92	112.412
BMDM	M0	6 Tri	Simple	139	7.01	187.52
BMDM	M0	6 Tri	Simple	198	7.19	256.578
BMDM	M0	6 Tri	Simple	122	2.26	16.15
BMDM	M0	6 Tri	Simple	129	5.76	73.756
BMDM	M0	6 Tri	Simple	102	9.5	237.275
BMDM	M0	6 Tri	Simple	192	13.9	351.381
BMDM	M0	6 Tri	Simple	208	13.13	527.109
BMDM	M0	6 Tri	Simple	103	3.5	200.625
BMDM	M0	6 Tri	Simple	183	6.89	244.278
BMDM	M0	6 Tri	Simple	139	3.33	117.163
BMDM	M0	6 Tri	Simple	158	14.61	571.37
BMDM	M0	6 Tri	Simple	123	8.73	381.897
BMDM	M0	6 Tri	Simple	119	7.48	275.434
BMDM	M0	6 Tri	Simple	154	9.56	247.276
BMDM	M0	6 Tri	Simple	140	8.67	316.484
BMDM	M0	6 Tri	Simple	157	11.94	477.659
BMDM	M0	6 Tri	Simple	289	7.13	420.004
BMDM	M0	6 Tri	Simple	175	9.8	393.848
BMDM	M0	6 Tri	Simple	42	2.26	8.85
BMDM	M0	6 Tri	Simple	62	1.96	11.2
BMDM	M0	6 Tri	Simple	135	9.62	315.536
BMDM	M0	6 Tri	Simple	150	10.87	357.692
BMDM	M0	6 Tri	Simple	63	11.05	358.989
BMDM	M0	6 Tri	Simple	140	6.36	200.474
BMDM	M0	6 Tri	Simple	184	14.26	371.639
BMDM	M0	6 Tri	Simple	148	8.97	355.092
BMDM	M0	6 Tri	Simple	123	1.6	24.251
BMDM	M0	6 Tri	Simple	332	10.39	315.286
BMDM	M0	6 Tri	Simple	178	9.98	327.586
BMDM	M0	6 Tri	Simple	113	8.61	226.823
BMDM	M0	6 Tri	Simple	123	6.53	184.171
BMDM	M0	6 Tri	Simple	169	15.44	473.604
BMDM	M0	6 Tri	Simple	153	4.34	182.225
BMDM	M0	6 Tri	Simple	199	5.64	125.913
BMDM	M0	6 Tri	Simple	212	6.06	217.576
BMDM	M0	6 Tri	Simple	88	4.51	110.911
BMDM	M0	6 Tri	Simple	177	3.33	93.76
BMDM	M0	6 Tri	Simple	268	1.19	17.902
BMDM	M0	6 Tri	Simple	103	4.63	90.057
BMDM	M0	6 Tri	Simple	84	6.12	133.361
BMDM	M0	6 Tri	Simple	38	2.08	82.41
BMDM	M0	6 Tri	Simple	243	1.19	8.95
BMDM	M0	6 Tri	Simple	216	10.87	231.271
BMDM	M0	6 Tri	Simple	150	12.65	410.492
BMDM	M0	6 Tri	Simple	131	6.24	306.985
BMDM	M0	6 Tri	Simple	147	4.99	72.404
BMDM	M0	6 Tri	Simple	257	10.33	413.949
BMDM	M0	6 Tri	Simple	145	14.55	462.206
BMDM	M0	6 Tri	Simple	188	14.49	431.896
BMDM	M0	6 Tri	Simple	133	7.96	195.772
BMDM	M0	6 Tri	Simple	182	13.78	177.112
BMDM	M0	6 Tri	Simple	118	8.32	122.458
BMDM	M0	6 Tri	Simple	100	2.02	41.204
BMDM	M0	6 Tri	Simple	218	10.22	187.462
BMDM	M0	6 Tri	Simple	49	3.68	152.87
BMDM	M0	6 Tri	Simple	74	5.05	69.257
BMDM	M0	6 Tri	Simple	168	12.41	355.239
BMDM	M0	6 Tri	Simple	136	13.25	248.027
BMDM	M0	6 Tri	Simple	310	11.88	295.529
BMDM	M0	6 Tri	Simple	197	5.82	91.007
BMDM	M0	6 Tri	Simple	91	2.02	22.252
BMDM	M0	6 Tri	Simple	816	1.31	25.001
BMDM	M0	6 Tri	Simple	124	3.74	88.059
BMDM	M0	6 Tri	Simple	255	8.91	192.166
BMDM	M0	6 Tri	Simple	265	2.79	102.713
BMDM	M0	6 Tri	Simple	122	10.63	211.071
BMDM	M0	6 Tri	Simple	373	13.6	264.922
BMDM	M0	6 Tri	Simple	257	6.77	140.711
BMDM	M0	6 Tri	Simple	167	8.73	195.817
BMDM	M0	6 Tri	Simple	151	2.02	35.853
BMDM	M0	6 Tri	Simple	320	3.62	39.652
BMDM	M0	6 Tri	Simple	250	7.07	274.033
BMDM	M0	6 Tri	Simple	103	5.11	43.451
BMDM	M0	6 Tri	Simple	160	1.9	27.002
BMDM	M0	6 Tri	Simple	87	4.69	38.3
BMDM	M0	6 Tri	Simple	85	10.87	109.455
BMDM	M0	6 Tri	Simple	209	9.38	186.416
BMDM	M0	6 Tri	Simple	139	9.74	189.317
BMDM	M0	6 Tri	Simple	219	2.55	32.052
BMDM	M0	6 Tri	Simple	204	9.09	267.377
BMDM	M0	6 Tri	Simple	23	2.49	55.607
BMDM	M0	6 Tri	Simple	52	2.61	14.95
BMDM	M0	6 Tri	Simple	209	2.26	13.25
BMDM	M0	6 Tri	Simple	12	2.97	33.802
BMDM	M0	6 Tri	Simple	322	3.39	57.403
BMDM	M0	6 Tri	Simple	114	8.61	148.864
BMDM	M0	6 Tri	Simple	120	2.85	27.051
BMDM	M0	6 Tri	Simple	217	8.61	190.668
BMDM	M0	6 Tri	Simple	310	2.08	13.95
BMDM	M0	6 Tri	Simple	133	2.49	18
BMDM	M0	6 Tri	Simple	103	9.15	131.208
BMDM	M0	6 Tri	Simple	173	3.8	52.103
BMDM	M0	6 Tri	Simple	253	2.44	22.601
BMDM	M0	6 Tri	Simple	26	2.91	66.457
BMDM	M0	6 Tri	Simple	79	2.79	38.653
BMDM	M0	6 Tri	Simple	192	5.35	159.016
BMDM	M0	6 Tri	Simple	106	3.62	54.755
BMDM	M0	6 Tri	Simple	153	1.19	4.45
BMDM	M0	6 Tri	Simple	264	4.99	99.757
BMDM	M0	6 Tri	Simple	83	3.03	67.257
BMDM	M0	6 Tri	Simple	189	7.25	75.553
BMDM	M0	6 Tri	Simple	87	3.15	69.909
BMDM	M0	6 Tri	Simple	167	6.24	145.663
BMDM	M0	6 Tri	Simple	67	8.49	350.942
BMDM	M0	6 Tri	Simple	191	2.44	22.25
BMDM	M0	6 Tri	Simple	92	1.31	7
BMDM	M0	6 Tri	Simple	90	4.57	47.903
BMDM	M0	6 Tri	Simple	97	1.9	9.95
BMDM	M0	6 Tri	Simple	43	1.72	11.5
BMDM	M0	6 Tri	Simple	45	4.04	162.27
BMDM	M0	6 Tri	Simple	126	8.32	208.47
BMDM	M0	6 Tri	Simple	199	10.51	380.144
BMDM	M0	6 Tri	Simple	165	4.1	88.058
BMDM	M0	6 Tri	Simple	71	3.33	88.261
BMDM	M1	6 Tri	Simple	143	1.37	7.5
BMDM	M1	6 Tri	Simple	335	3.8	24.25
BMDM	M1	6 Tri	Simple	187	3.09	26.851
BMDM	M1	6 Tri	Simple	191	2.61	18.05
BMDM	M1	6 Tri	Simple	95	2.44	16.45
BMDM	M1	6 Tri	Simple	184	8.08	63.802
BMDM	M1	6 Tri	Simple	130	4.57	32.102
BMDM	M1	6 Tri	Simple	108	5.46	50.952
BMDM	M1	6 Tri	Simple	95	4.87	78.156
BMDM	M1	6 Tri	Simple	100	4.1	26.8
BMDM	M1	6 Tri	Simple	208	5.52	88.809
BMDM	M1	6 Tri	Simple	200	8.49	134.709
BMDM	M1	6 Tri	Simple	145	7.54	236.878
BMDM	M1	6 Tri	Simple	223	15.62	270.57
BMDM	M1	6 Tri	Simple	183	16.57	322.929
BMDM	M1	6 Tri	Simple	149	16.16	348.785
BMDM	M1	6 Tri	Simple	392	1.96	14.15
BMDM	M1	6 Tri	Simple	122	1.6	29.053
BMDM	M1	6 Tri	Simple	268	1.6	15.401
BMDM	M1	6 Tri	Simple	40	2.26	20.401
BMDM	M1	6 Tri	Simple	190	2.49	37.703
BMDM	M1	6 Tri	Simple	359	2.44	16.6
BMDM	M1	6 Tri	Simple	74	3.74	53.053
BMDM	M1	6 Tri	Simple	203	5.82	51.55
BMDM	M1	6 Tri	Simple	125	4.99	46.25
BMDM	M1	6 Tri	Simple	146	8.79	137.861
BMDM	M1	6 Tri	Simple	193	4.93	51.353
BMDM	M1	6 Tri	Simple	17	2.49	19.45
BMDM	M1	6 Tri	Simple	150	5.17	28.75
BMDM	M1	6 Tri	Simple	139	7.9	100.107
BMDM	M1	6 Tri	Simple	92	9.98	252.876
BMDM	M1	6 Tri	Simple	196	11.82	232.219
BMDM	M1	6 Tri	Simple	285	8.02	265.479
BMDM	M1	6 Tri	Simple	225	4.04	21.5
BMDM	M1	6 Tri	Simple	97	4.45	26
BMDM	M1	6 Tri	Simple	45	1.25	8.85
BMDM	M1	6 Tri	Simple	416	2.2	36.752
BMDM	M1	6 Tri	Simple	117	2.55	27.4
BMDM	M1	6 Tri	Simple	43	1.84	90.412
BMDM	M1	6 Tri	Simple	81	3.98	32.9
BMDM	M1	6 Tri	Simple	143	10.45	134.457
BMDM	M1	6 Tri	Simple	144	7.84	68
BMDM	M1	6 Tri	Simple	193	6.18	99.109
BMDM	M1	6 Tri	Simple	263	7.96	129.161
BMDM	M1	6 Tri	Simple	200	7.37	77.355
BMDM	M1	6 Tri	Simple	208	4.22	119.814
BMDM	M1	6 Tri	Simple	136	11.88	78.901
BMDM	M1	6 Tri	Simple	125	7.66	44.5
BMDM	M1	6 Tri	Simple	22	5.52	41.402
BMDM	M1	6 Tri	Simple	129	4.51	65.454
BMDM	M1	6 Tri	Simple	93	5.35	51.703
BMDM	M1	6 Tri	Simple	294	4.69	54.351
BMDM	M1	6 Tri	Simple	329	3.92	34.051
BMDM	M1	6 Tri	Simple	133	7.66	153.165
BMDM	M1	6 Tri	Simple	191	15.62	225.811
BMDM	M1	6 Tri	Simple	307	16.45	253.67
BMDM	M1	6 Tri	Simple	265	21.62	336.769
BMDM	M1	6 Tri	Simple	157	16.75	426.691
BMDM	M1	6 Tri	Simple	226	16.81	269.819
BMDM	M1	6 Tri	Simple	384	5.94	43.3
BMDM	M1	6 Tri	Simple	216	3.03	20.55
BMDM	M1	6 Tri	Simple	188	4.51	33.651
BMDM	M1	6 Tri	Simple	58	3.39	67.708
BMDM	M1	6 Tri	Simple	329	3.39	25.4
BMDM	M1	6 Tri	Simple	94	2.55	16.15
BMDM	M1	6 Tri	Simple	148	1.31	11.901
BMDM	M1	6 Tri	Simple	88	1.54	18.15
BMDM	M1	6 Tri	Simple	109	1.84	34.153
BMDM	M1	6 Tri	Simple	134	6.59	45.85
BMDM	M1	6 Tri	Simple	213	12.35	132.801
BMDM	M1	6 Tri	Simple	144	20.55	318.621
BMDM	M1	6 Tri	Simple	261	22.51	359.774
BMDM	M1	6 Tri	Simple	197	22.57	377.377
BMDM	M1	6 Tri	Simple	202	16.33	282.872
BMDM	M1	6 Tri	Simple	126	10.51	221.369
BMDM	M1	6 Tri	Simple	115	6.47	139.816
BMDM	M1	6 Tri	Simple	19	3.33	118.015
BMDM	M1	6 Tri	Simple	164	6.59	36.6
BMDM	M1	6 Tri	Simple	61	9.03	63.003
BMDM	M1	6 Tri	Simple	49	4.4	35.85
BMDM	M1	6 Tri	Simple	106	3.44	97.012
BMDM	M1	6 Tri	Simple	87	10.51	112.807
BMDM	M1	6 Tri	Simple	157	4.81	45.8
BMDM	M1	6 Tri	Simple	83	1.48	7.9
BMDM	M1	6 Tri	Simple	89	2.91	44.152
BMDM	M1	6 Tri	Simple	51	2.26	15.05
BMDM	M1	6 Tri	Simple	124	4.16	19.3
BMDM	M1	6 Tri	Simple	192	15.44	175.057
BMDM	M1	6 Tri	Simple	214	21.62	314.716
BMDM	M1	6 Tri	Simple	356	25.36	378.863
BMDM	M1	6 Tri	Simple	231	21.44	277.362
BMDM	M1	6 Tri	Simple	238	15.21	287.324
BMDM	M1	6 Tri	Simple	183	18.77	149.553
BMDM	M1	6 Tri	Simple	50	3.44	86.708
BMDM	M1	6 Tri	Simple	137	1.9	35.155
BMDM	M1	6 Tri	Simple	234	14.14	157.708
BMDM	M1	6 Tri	Simple	97	5.11	101.359
BMDM	M1	6 Tri	Simple	53	9.09	54.351
BMDM	M1	6 Tri	Simple	196	11.4	78.801
BMDM	M1	6 Tri	Simple	147	10.33	95.152
BMDM	M1	6 Tri	Simple	101	4.75	61.003
BMDM	M1	6 Tri	Simple	99	1.31	7.3
BMDM	M1	6 Tri	Simple	122	3.74	28.55
BMDM	M1	6 Tri	Simple	200	1.9	19.55
BMDM	M1	6 Tri	Simple	119	4.57	21.85
BMDM	M1	6 Tri	Simple	80	2.49	23.051
BMDM	M1	6 Tri	Simple	85	9.27	50.3
BMDM	M1	6 Tri	Simple	240	14.67	159.706
BMDM	M1	6 Tri	Simple	174	18.71	218.108
BMDM	M1	6 Tri	Simple	338	16.27	301.121
BMDM	M1	6 Tri	Simple	254	22.04	322.116
BMDM	M1	6 Tri	Simple	212	16.04	296.224
BMDM	M1	6 Tri	Simple	219	12.24	200.816
BMDM	M1	6 Tri	Simple	103	2.26	55.307
BMDM	M1	6 Tri	Simple	253	11.11	143.055
BMDM	M1	6 Tri	Simple	364	21.2	284.256
BMDM	M1	6 Tri	Simple	166	10.63	115.107
BMDM	M1	6 Tri	Simple	156	13.84	116.503
BMDM	M1	6 Tri	Simple	120	14.73	92.752
BMDM	M1	6 Tri	Simple	148	10.87	139.811
BMDM	M1	6 Tri	Simple	122	5.64	77.805
BMDM	M1	6 Tri	Simple	30	5.17	79.304
BMDM	M1	6 Tri	Simple	155	5.46	50.602
BMDM	M1	6 Tri	Simple	141	2.32	27.653
BMDM	M1	6 Tri	Simple	81	2.79	18.051
BMDM	M1	6 Tri	Simple	167	7.72	88.304
BMDM	M1	6 Tri	Simple	85	8.97	120.759
BMDM	M1	6 Tri	Simple	134	7.25	63.251
BMDM	M1	6 Tri	Simple	197	11.34	127.006
BMDM	M1	6 Tri	Simple	195	10.93	127.503
BMDM	M1	6 Tri	Simple	92	9.03	185.416
BMDM	M1	6 Tri	Simple	166	6.36	107.558
BMDM	M1	6 Tri	Simple	258	7.72	200.122
BMDM	M1	6 Tri	Simple	181	11.46	140.357
BMDM	M1	6 Tri	Simple	126	3.15	67.856
BMDM	M1	6 Tri	Simple	180	27.86	238.657
BMDM	M1	6 Tri	Simple	168	22.81	115.45
BMDM	M1	6 Tri	Simple	155	11.17	144.263
BMDM	M1	6 Tri	Simple	144	1.96	13.7
BMDM	M1	6 Tri	Simple	133	3.62	25.15
BMDM	M1	6 Tri	Simple	51	4.45	28.65
BMDM	M1	6 Tri	Simple	143	6.36	62.751
BMDM	M1	6 Tri	Simple	37	2.49	77.61
BMDM	M1	6 Tri	Simple	190	9.68	160.862
BMDM	M1	6 Tri	Simple	264	9.86	202.516
BMDM	M1	6 Tri	Simple	196	13.6	197.563
BMDM	M1	6 Tri	Simple	233	10.04	143.009
BMDM	M1	6 Tri	Simple	202	7.48	106.757
BMDM	M1	6 Tri	Simple	221	4.51	69.404
BMDM	M1	6 Tri	Simple	304	8.85	155.311
BMDM	M1	6 Tri	Simple	156	6.83	319.14
BMDM	M1	6 Tri	Simple	192	7.42	199.869
BMDM	M1	6 Tri	Simple	176	7.54	87.805
BMDM	M1	6 Tri	Simple	238	6	109.86
BMDM	M1	6 Tri	Simple	177	4.87	132.264
BMDM	M1	6 Tri	Simple	191	8.67	63.952
BMDM	M1	6 Tri	Simple	66	4.34	36.151
BMDM	M1	6 Tri	Simple	82	1.84	15.1
BMDM	M1	6 Tri	Simple	149	4.81	80.109
BMDM	M1	6 Tri	Simple	395	1.25	10.9
BMDM	M1	6 Tri	Simple	148	2.32	8.85
BMDM	M1	6 Tri	Simple	291	1.6	15.301
BMDM	M1	6 Tri	Simple	115	6.59	150.865
BMDM	M1	6 Tri	Simple	98	6.77	111.857
BMDM	M1	6 Tri	Simple	192	4.1	75.457
BMDM	M1	6 Tri	Simple	124	5.58	96.557
BMDM	M1	6 Tri	Simple	138	9.92	185.568
BMDM	M1	6 Tri	Simple	197	2.55	249.483
BMDM	M1	6 Tri	Simple	133	7.25	81.156
BMDM	M1	6 Tri	Simple	156	8.91	246.026
BMDM	M1	6 Tri	Simple	90	9.98	143.257
BMDM	M1	6 Tri	Simple	184	4.57	82.705
BMDM	M1	6 Tri	Simple	177	3.39	76.607
BMDM	M1	6 Tri	Simple	207	3.44	70.256
BMDM	M1	6 Tri	Simple	174	3.8	91.361
BMDM	M1	6 Tri	Simple	199	1.78	7.25
BMDM	M1	6 Tri	Simple	143	8.37	62.051
BMDM	M1	6 Tri	Simple	163	8.37	136.315
BMDM	M1	6 Tri	Simple	113	4.75	200.926
BMDM	M1	6 Tri	Simple	126	4.99	83.157
BMDM	M1	6 Tri	Simple	65	3.8	155.819
BMDM	M1	6 Tri	Simple	384	10.16	178.608
BMDM	M1	6 Tri	Simple	168	13.36	139.453
BMDM	M1	6 Tri	Simple	22	2.26	43.152
BMDM	M1	6 Tri	Simple	65	4.69	45.7
BMDM	M1	6 Tri	Simple	90	1.37	7.25
BMDM	M1	6 Tri	Simple	192	5.82	298.688
BMDM	M1	6 Tri	Simple	155	12.18	266.523
BMDM	M1	6 Tri	Simple	146	7.66	302.437
BMDM	M1	6 Tri	Simple	139	6.65	201.423
BMDM	M1	6 Tri	Simple	184	4.69	218.129
BMDM	M1	6 Tri	Simple	84	6	57.454
BMDM	M1	6 Tri	Simple	32	1.9	94.764
BMDM	M1	6 Tri	Simple	41	1.9	28.204
BMDM	M1	6 Tri	Simple	117	10.22	136.011
BMDM	M1	6 Tri	Simple	220	12.47	216.42
BMDM	M1	6 Tri	Simple	73	6.89	196.522
BMDM	M1	6 Tri	Simple	114	4.81	95.061
BMDM	M1	6 Tri	Simple	349	7.72	67.201
BMDM	M1	6 Tri	Simple	11	3.62	50.601
BMDM	M1	6 Tri	Simple	50	3.03	18.15
BMDM	M1	6 Tri	Simple	290	1.19	30.654
BMDM	M1	6 Tri	Simple	465	1.9	13.7
BMDM	M1	6 Tri	Simple	235	8.85	164.012
BMDM	M1	6 Tri	Simple	237	14.73	188.506
BMDM	M1	6 Tri	Simple	235	14.55	136.951
BMDM	M1	6 Tri	Simple	175	7.07	88.655
BMDM	M1	6 Tri	Simple	104	1.6	6.7
BMDM	M1	6 Tri	Simple	37	1.19	21.202
BMDM	M1	6 Tri	Simple	108	1.19	6.2
BMDM	M1	6 Tri	Simple	224	4.81	55.452
BMDM	M1	6 Tri	Simple	371	1.72	25.652
BMDM	M1	6 Tri	Simple	85	1.54	13.15
BMDM	M1	6 Tri	Simple	11	1.96	9.65
BMDM	M1	6 Tri	Simple	106	2.79	18.75
BMDM	M1	6 Tri	Simple	116	2.08	26.801
BMDM	M1	6 Tri	Simple	113	1.6	6.75
BMDM	M1	6 Tri	Simple	22	1.6	8.4
BMDM	M1	6 Tri	Simple	24	2.26	14.05
BMDM	M1	6 Tri	Simple	131	6	42.3
BMDM	M1	6 Tri	Simple	277	5.64	94.959
BMDM	M1	6 Tri	Simple	27	1.78	10.5
BMDM	M1	6 Tri	Simple	93	1.25	10.15
BMDM	M1	6 Tri	Simple	196	1.48	100.964
BMDM	M1	6 Tri	Simple	183	1.43	13.35
BMDM	M1	6 Tri	Simple	99	5.17	105.36
BMDM	M1	6 Tri	Simple	34	6.71	80.306
BMDM	M1	6 Tri	Simple	168	4.28	313.641
BMDM	M1	6 Tri	Simple	174	5.58	214.478
BMDM	M1	6 Tri	Simple	272	1.25	15.951
BMDM	M1	6 Tri	Simple	21	3.27	20.9
BMDM	M1	6 Tri	Simple	209	10.93	238.524
BMDM	M1	6 Tri	Simple	183	9.27	282.88
BMDM	M1	6 Tri	Simple	176	13.9	376.684
BMDM	M1	6 Tri	Simple	224	6.77	233.628
BMDM	M1	6 Tri	Simple	195	4.57	164.969
BMDM	M1	6 Tri	Simple	86	2.2	11.15
BMDM	M1	6 Tri	Simple	509	1.96	36.751
BMDM	M1	6 Tri	Simple	66	1.43	27.753
BMDM	M1	6 Tri	Simple	92	1.19	10.951
BMDM	M1	6 Tri	Simple	784	2.2	71.857
BMDM	M1	6 Tri	Simple	742	1.31	9
BMDM	M1	6 Tri	Simple	193	8.26	95.206
BMDM	M1	6 Tri	Simple	199	7.72	104.858
BMDM	M1	6 Tri	Simple	168	12.24	180.911
BMDM	M1	6 Tri	Simple	190	12.06	296.281
BMDM	M1	6 Tri	Simple	303	8.49	199.92
BMDM	M1	6 Tri	Simple	126	7.42	255.93
BMDM	M1	6 Tri	Simple	260	2.2	13
BMDM	M1	6 Tri	Simple	158	3.56	34.451
BMDM	M1	6 Tri	Simple	181	9.27	114.858
BMDM	M1	6 Tri	Simple	113	3.98	46.703
BMDM	M1	6 Tri	Simple	164	5.41	46.5
BMDM	M1	6 Tri	Simple	225	3.33	80.508
BMDM	M1	6 Tri	Simple	27	1.37	4.95
BMDM	M1	6 Tri	Simple	169	1.19	6.3
BMDM	M1	6 Tri	Simple	153	4.04	58.304
BMDM	M1	6 Tri	Simple	183	6.59	170.468
BMDM	M1	6 Tri	Simple	213	15.5	287.774
BMDM	M1	6 Tri	Simple	209	11.17	278.984
BMDM	M1	6 Tri	Simple	192	14.43	239.766
BMDM	M1	6 Tri	Simple	221	7.01	92.606
BMDM	M1	6 Tri	Simple	102	8.02	77.653
BMDM	M1	6 Tri	Simple	91	2.49	16.55
BMDM	M1	6 Tri	Simple	79	1.48	18.251
BMDM	M1	6 Tri	Simple	72	2.14	34.752
BMDM	M1	6 Tri	Simple	178	7.54	117.76
BMDM	M1	6 Tri	Simple	223	9.74	212.117
BMDM	M1	6 Tri	Simple	300	15.92	353.035
BMDM	M1	6 Tri	Simple	215	13.84	343.289
BMDM	M1	6 Tri	Simple	353	14.08	345.636
BMDM	M1	6 Tri	Simple	248	13.6	178.461
BMDM	M1	6 Tri	Simple	136	2.97	40.304
BMDM	M1	6 Tri	Simple	123	4.93	91.559
BMDM	M1	6 Tri	Simple	34	1.31	19.451
BMDM	M1	6 Tri	Simple	232	1.72	79.408
BMDM	M1	6 Tri	Simple	17	1.78	10
BMDM	M1	6 Tri	Simple	85	2.02	8.05
BMDM	M1	6 Tri	Simple	65	2.38	8.7
BMDM	M1	6 Tri	Simple	65	1.72	18.35
BMDM	M1	6 Tri	Simple	50	2.38	59.107
BMDM	M1	6 Tri	Simple	134	6.89	63.002
BMDM	M1	6 Tri	Simple	201	9.98	306.088
BMDM	M1	6 Tri	Simple	219	14.2	308.03
BMDM	M1	6 Tri	Simple	144	13.78	243.32
BMDM	M1	6 Tri	Simple	143	13.48	180.811
BMDM	M1	6 Tri	Simple	241	9.09	119.056
BMDM	M1	6 Tri	Simple	227	3.09	25.45
BMDM	M1	6 Tri	Simple	175	3.74	51.203
BMDM	M1	6 Tri	Simple	81	1.31	13.001
BMDM	M1	6 Tri	Simple	281	4.87	74.403
BMDM	M1	6 Tri	Simple	156	2.49	24.751
BMDM	M1	6 Tri	Simple	105	4.69	82.657
BMDM	M1	6 Tri	Simple	306	12.65	202.513
BMDM	M1	6 Tri	Simple	260	4.57	59.153
BMDM	M1	6 Tri	Simple	146	8.37	118.06
BMDM	M1	6 Tri	Simple	224	7.37	197.819
BMDM	M1	6 Tri	Simple	279	2.14	50.806
BMDM	M1	6 Tri	Simple	130	5.17	92.508
BMDM	M1	6 Tri	Simple	110	3.27	52.702
BMDM	M1	6 Tri	Simple	321	1.43	92.663
BMDM	M1	6 Tri	Simple	75	1.6	28.202
BMDM	M1	6 Tri	Simple	95	1.6	8.851
BMDM	M1	6 Tri	Simple	414	2.32	83.86
BMDM	M1	6 Tri	Simple	506	2.67	29.801
BMDM	M1	6 Tri	Simple	166	3.86	42.852
BMDM	M1	6 Tri	Simple	90	6.18	54.151
BMDM	M1	6 Tri	Simple	163	4.34	73.707
BMDM	M1	6 Tri	Simple	160	7.13	143.112
BMDM	M1	6 Tri	Simple	251	4.16	38.35
BMDM	M1	6 Tri	Simple	140	2.61	50.805
BMDM	M1	6 Tri	Simple	57	1.96	29.402
BMDM	M1	6 Tri	Simple	157	2.08	52.757
BMDM	M1	6 Tri	Simple	328	1.37	12.85
BMDM	M1	6 Tri	Simple	19	2.2	28.201
BMDM	M1	6 Tri	Simple	112	3.62	24.95
BMDM	M1	6 Tri	Simple	52	2.02	15.1
BMDM	M1	6 Tri	Simple	133	6	59.804
BMDM	M1	6 Tri	Simple	328	2.38	64.208
BMDM	M1	6 Tri	Simple	68	3.39	31.05
BMDM	M1	6 Tri	Simple	156	5.94	149.466
BMDM	M1	6 Tri	Simple	59	1.19	25.252
BMDM	M1	6 Tri	Simple	176	1.6	74.906
BMDM	M1	6 Tri	Simple	62	1.19	12.151
BMDM	M1	6 Tri	Simple	129	1.19	48.857
BMDM	M1	6 Tri	Simple	21	4.45	106.761
BMDM	M1	6 Tri	Simple	139	1.37	39.555
BMDM	M1	6 Tri	Simple	115	1.19	19.452
BMDM	M1	6 Tri	Simple	422	6.12	52.5
BMDM	M1	6 Tri	Simple	211	3.03	19.2
BMDM	M1	6 Tri	Simple	180	1.78	20.75
BMDM	M1	6 Tri	Simple	45	3.74	24.2
BMDM	M1	6 Tri	Simple	119	1.66	11.95
BMDM	M1	6 Tri	Simple	45	1.25	28.402
BMDM	M1	6 Tri	Simple	41	1.25	3.25
BMDM	M1	6 Tri	Simple	82	2.02	46.403
BMDM	M1	6 Tri	Simple	528	1.6	23.502
BMDM	M1	6 Tri	Simple	11	2.44	87.511
BMDM	M1	6 Tri	Simple	202	8.91	130.559
BMDM	M1	6 Tri	Simple	237	8.73	189.468
BMDM	M1	6 Tri	Simple	124	4.1	70.206
BMDM	M1	6 Tri	Simple	184	1.84	30.852
BMDM	M1	6 Tri	Simple	306	1.66	16.95
BMDM	M1	6 Tri	Simple	236	1.66	11.35
BMDM	M1	6 Tri	Simple	60	1.9	14.901
BMDM	M1	6 Tri	Simple	196	18.18	398.541
BMDM	M1	6 Tri	Simple	154	10.81	173.663
BMDM	M1	6 Tri	Simple	91	9.74	334.737
BMDM	M1	6 Tri	Simple	129	3.03	58.555
BMDM	M1	6 Tri	Simple	127	3.27	54.006
BMDM	M1	6 Tri	Simple	185	3.15	42.803
BMDM	M1	6 Tri	Simple	146	2.97	24.15
BMDM	M1	6 Tri	Simple	177	9.03	404.653
BMDM	M1	6 Tri	Simple	215	12.77	306.528
BMDM	M1	6 Tri	Simple	335	9.15	297.732
BMDM	M1	6 Tri	Simple	132	5.94	232.427
BMDM	M1	6 Tri	Simple	179	7.01	159.965
BMDM	M1	6 Tri	Simple	36	1.84	23.301
BMDM	M1	6 Tri	Simple	64	1.31	13.801
BMDM	M1	6 Tri	Simple	129	2.02	16.7
BMDM	M1	6 Tri	Simple	209	2.02	15.55
BMDM	M1	6 Tri	Simple	122	2.61	20.051
BMDM	M1	6 Tri	Simple	111	3.74	64.305
BMDM	M1	6 Tri	Simple	119	7.31	234.873
BMDM	M1	6 Tri	Simple	115	4.04	80.056
BMDM	M1	6 Tri	Simple	203	8.49	262.379
BMDM	M1	6 Tri	Simple	34	2.55	18.701
BMDM	M1	6 Tri	Simple	156	4.1	57.402
BMDM	M1	6 Tri	Simple	83	3.86	99.81
BMDM	M1	6 Tri	Simple	85	2.85	21.351
BMDM	M1	6 Tri	Simple	125	1.25	14.15
BMDM	M1	6 Tri	Simple	251	2.79	25.301
BMDM	M1	6 Tri	Simple	165	5.35	50.801
BMDM	M1	6 Tri	Simple	52	1.84	15.801
BMDM	M1	6 Tri	Simple	177	2.79	56.154
BMDM	M1	6 Tri	Simple	201	2.49	18.5
BMDM	M1	6 Tri	Simple	258	4.81	80.755
BMDM	M1	6 Tri	Simple	27	4.22	67.656
BMDM	M1	6 Tri	Simple	189	2.67	25.551
BMDM	M1	6 Tri	Simple	280	2.26	28.7
BMDM	M1	6 Tri	Simple	47	1.9	34.552
BMDM	M1	6 Tri	Simple	55	1.43	5.25
BMDM	M1	6 Tri	Simple	61	2.44	85.561
BMDM	M1	6 Tri	Simple	163	9.74	170.917
BMDM	M1	6 Tri	Simple	88	3.62	21.5
BMDM	M1	6 Tri	Simple	204	4.22	160.724
BMDM	M1	6 Tri	Simple	48	3.03	151.371
BMDM	M1	6 Tri	Simple	199	4.16	33.201
BMDM	M1	6 Tri	Simple	168	3.86	22.7
BMDM	M1	6 Tri	Simple	33	1.78	16.1
BMDM	M1	6 Tri	Simple	92	3.5	64.505
BMDM	M1	6 Tri	Simple	41	5.23	122.562
BMDM	M1	6 Tri	Simple	94	3.15	60.156
BMDM	M1	6 Tri	Simple	66	1.66	16.001
BMDM	M1	6 Tri	Simple	124	4.99	149.668
BMDM	M1	6 Tri	Simple	39	4.87	163.919
BMDM	M1	6 Tri	Simple	101	2.38	79.459
BMDM	M1	6 Tri	Simple	164	5.88	144.965
BMDM	M1	6 Tri	Simple	67	7.48	211.623
BMDM	M1	6 Tri	Simple	61	6.59	128.759
BMDM	M1	6 Tri	Simple	15	2.44	34.803
BMDM	M1	6 Tri	Simple	64	1.84	47.054
BMDM	M1	6 Tri	Simple	231	3.09	92.608
BMDM	M1	6 Tri	Simple	223	6.53	163.467
BMDM	M1	6 Tri	Simple	137	10.75	294.333
BMDM	M1	6 Tri	Simple	251	6.71	166.966
BMDM	M1	6 Tri	Simple	188	3.98	65.106
BMDM	M1	6 Tri	Simple	243	5.41	161.218
BMDM	M1	6 Tri	Simple	262	8.97	406.999
BMDM	M1	6 Tri	Simple	137	8.91	445.407
BMDM	M1	6 Tri	Simple	113	6.71	353.846
BMDM	M1	6 Tri	Simple	127	5.58	64.003
BMDM	M1	6 Tri	Simple	149	10.45	228.372
BMDM	M1	6 Tri	Simple	330	3.86	49.401
BMDM	M1	6 Tri	Simple	151	5.52	161.617
BMDM	M1	6 Tri	Simple	172	3.39	139.267
BMDM	M1	6 Tri	Simple	133	8.85	468.86
BMDM	M1	6 Tri	Simple	155	14.02	453.502
BMDM	M1	6 Tri	Simple	354	9.21	573.669
BMDM	M1	6 Tri	Simple	228	9.92	636.584
BMDM	M1	6 Tri	Simple	170	8.49	316.088
BMDM	M1	6 Tri	Simple	147	7.72	226.527
BMDM	M1	6 Tri	Simple	181	12.59	183.613
BMDM	M1	6 Tri	Simple	177	6.36	69.154
BMDM	M1	6 Tri	Simple	76	7.31	285.883
BMDM	M1	6 Tri	Simple	139	5.58	191.923
BMDM	M1	6 Tri	Simple	170	8.02	280.43
BMDM	M1	6 Tri	Simple	149	6.77	207.621
BMDM	M1	6 Tri	Simple	169	2.08	135.268
BMDM	M1	6 Tri	Simple	87	2.85	150.92
BMDM	M1	6 Tri	Simple	245	4.69	250.884
BMDM	M1	6 Tri	Simple	228	8.26	253.68
BMDM	M1	6 Tri	Simple	192	4.22	137.315
BMDM	M1	6 Tri	Simple	256	2.55	141.366
BMDM	M1	6 Tri	Simple	51	1.72	44.054
BMDM	M1	6 Tri	Simple	44	2.32	91.261
BMDM	M1	6 Tri	Simple	187	4.75	126.813
BMDM	M1	6 Tri	Simple	188	1.19	10.85
BMDM	M1	6 Tri	Simple	172	1.19	117.518
BMDM	M1	6 Tri	Simple	182	1.54	81.861
BMDM	M1	6 Tri	Simple	34	2.38	73.509
BMDM	M1	6 Tri	Simple	55	1.6	30.402
BMDM	M1	6 Tri	Simple	129	4.04	303.592
BMDM	M1	6 Tri	Simple	142	4.1	378.152
BMDM	M1	6 Tri	Simple	104	4.16	259.183
BMDM	M1	6 Tri	Simple	66	5.76	148.965
BMDM	M1	6 Tri	Simple	371	2.2	225.431
BMDM	M1	6 Tri	Simple	270	3.8	384.154
BMDM	M1	6 Tri	Simple	307	5.17	331.241
BMDM	M1	6 Tri	Simple	199	7.66	348.493
BMDM	M1	6 Tri	Simple	101	5.41	249.332
BMDM	M1	6 Tri	Simple	297	4.81	410.507
BMDM	M1	6 Tri	Simple	48	5.64	287.887
BMDM	M1	6 Tri	Simple	166	4.16	298.789
BMDM	M1	6 Tri	Simple	126	4.57	222.828
BMDM	M1	6 Tri	Simple	281	3.8	439.413
[truncated: 15,867 more rows]

[truncated: 1 more sheets: Fig 5e]
